# Supplementary material for: The Associations of Serum Lipids with Vitamin D Status
Source: PLoS One. 2016 Oct 21;11(10):e0165157. doi: 10.1371/journal.pone.0165157 (PMC5074586; doi:10.1371/journal.pone.0165157)
Supplement: S1 Appendix — (XLSX) [file pone.0165157.s001.xlsx]

## Sheet: Sheet1
AGE	SEX	BMI	TC	TG	LDL	HDL	VD	AIP	LOGAGE	LOGTC	LOGTG	LOGHDL	LOGVD
19	0	17.36	5.03	0.71	3.29	1.67	39	-0.37	1.28	0.7	-0.15	0.22	1.59
21	0	26.89	5.2	1.4	3.98	1.11	40	0.1	1.32	0.72	0.15	0.05	1.6
21	0	28.63	4.4	1.51	3.39	0.79	23	0.28	1.32	0.64	0.18	-0.1	1.36
21	0	30.27	4.7	1.45	3.35	1.22	30	0.08	1.32	0.67	0.16	0.09	1.48
22	0	22.06	4.41	0.71	2.73	1.21	29	-0.23	1.34	0.64	-0.15	0.08	1.46
22	0	22.6	5.12	0.67	2.73	1.71	54	-0.41	1.34	0.71	-0.17	0.23	1.73
22	0	22.6	3.74	0.86	2.31	1.11	40	-0.11	1.34	0.57	-0.07	0.05	1.6
22	0	33.83	4.57	1.28	3.59	1.04	31	0.09	1.34	0.66	0.11	0.02	1.49
23	0	16.6	3.21	0.69	1.71	1.14	54	-0.22	1.36	0.51	-0.16	0.06	1.73
23	0	19.37	3.4	0.58	1.93	0.98	85	-0.23	1.36	0.53	-0.24	-0.01	1.93
23	0	19.61	4.23	0.7	2.4	1.41	54	-0.3	1.36	0.63	-0.15	0.15	1.73
23	0	21.5	5.67	1.4	3.91	1.39	54	0	1.36	0.75	0.15	0.14	1.73
23	0	22.74	3.69	0.81	2.09	1.09	40	-0.13	1.36	0.57	-0.09	0.04	1.6
23	0	22.92	4.74	1.87	3.54	0.78	34	0.38	1.36	0.68	0.27	-0.11	1.53
23	0	23.11	3.56	0.52	2	1.29	39	-0.39	1.36	0.55	-0.28	0.11	1.59
23	0	29.22	4.54	1.06	3.34	1.03	49	0.01	1.36	0.66	0.03	0.01	1.69
23	0	31.59	5.27	0.97	3.88	1.33	45	-0.14	1.36	0.72	-0.01	0.12	1.65
23	0	37.06	4.84	3.92	3.12	0.92	35	0.63	1.36	0.68	0.59	-0.04	1.54
23	0	40.76	4.44	2.33	2.84	1.14	61	0.31	1.36	0.65	0.37	0.06	1.79
24	0	16.79	4.93	1.33	3.31	1.31	74	0.01	1.38	0.69	0.12	0.12	1.87
24	0	17.71	3.53	0.61	1.65	1.3	37	-0.33	1.38	0.55	-0.21	0.11	1.57
24	0	18.73	5.48	1.36	3.77	1.08	43	0.1	1.38	0.74	0.13	0.03	1.63
24	0	20.06	5.06	0.92	2.8	1.72	27	-0.27	1.38	0.7	-0.04	0.24	1.43
24	0	20.23	4.24	1.51	2.35	1.24	49	0.09	1.38	0.63	0.18	0.09	1.69
24	0	20.24	4.07	0.6	2.67	1.28	54	-0.33	1.38	0.61	-0.22	0.11	1.73
24	0	20.31	5.37	1.97	3.74	1.55	46	0.1	1.38	0.73	0.29	0.19	1.66
24	0	21.11	4.86	0.74	2.89	1.67	45	-0.35	1.38	0.69	-0.13	0.22	1.65
24	0	21.33	3.23	1.01	1.42	1.33	63	-0.12	1.38	0.51	0	0.12	1.8
24	0	21.89	3.7	0.69	1.94	1.22	59	-0.25	1.38	0.57	-0.16	0.09	1.77
24	0	22.06	3.73	1.46	2.04	1.19	60	0.09	1.38	0.57	0.16	0.08	1.78
24	0	22.2	5.19	0.83	3.35	1.39	49	-0.22	1.38	0.72	-0.08	0.14	1.69
24	0	23.05	4.16	0.75	3.04	1.08	39	-0.16	1.38	0.62	-0.12	0.03	1.59
24	0	23.89	4.24	0.52	1.76	1.71	42	-0.52	1.38	0.63	-0.28	0.23	1.62
24	0	23.94	4.74	2.24	2.79	1.04	41	0.33	1.38	0.68	0.35	0.02	1.61
24	0	24.54	6.5	1.65	4.76	1.28	37	0.11	1.38	0.81	0.22	0.11	1.57
24	0	25.01	4.82	1.2	3.5	0.94	35	0.11	1.38	0.68	0.08	-0.03	1.54
24	0	25.35	3.65	0.59	1.96	1.26	33	-0.33	1.38	0.56	-0.23	0.1	1.52
24	0	25.46	6.1	1.22	4.19	1.56	37	-0.11	1.38	0.79	0.09	0.19	1.57
24	0	27.38	4.49	0.94	3.21	1.12	46	-0.08	1.38	0.65	-0.03	0.05	1.66
24	0	29.34	4.1	0.74	3.32	0.91	83	-0.09	1.38	0.61	-0.13	-0.04	1.92
25	0	18.72	3.74	0.59	2.52	1.04	36	-0.25	1.4	0.57	-0.23	0.02	1.56
25	0	20.83	4.21	0.64	2.23	1.38	69	-0.33	1.4	0.62	-0.19	0.14	1.84
25	0	22.04	2.78	0.59	1.84	0.71	38	-0.08	1.4	0.44	-0.23	-0.15	1.58
25	0	22.41	4.52	0.85	2.89	1.79	70	-0.32	1.4	0.66	-0.07	0.25	1.85
25	0	22.47	3.96	0.91	2.57	1.02	48	-0.05	1.4	0.6	-0.04	0.01	1.68
25	0	22.59	3.58	1.61	2.32	0.9	32	0.25	1.4	0.55	0.21	-0.05	1.51
25	0	23.11	4.86	1.22	3.36	1.25	31	-0.01	1.4	0.69	0.09	0.1	1.49
25	0	25.08	4.4	1.16	2.97	1.03	46	0.05	1.4	0.64	0.06	0.01	1.66
25	0	25.56	4.04	1.21	2.21	1.09	58	0.05	1.4	0.61	0.08	0.04	1.76
25	0	25.69	5.5	0.97	3.93	1.31	51	-0.13	1.4	0.74	-0.01	0.12	1.71
25	0	26.22	3.37	0.4	2.15	1.07	39	-0.43	1.4	0.53	-0.4	0.03	1.59
25	0	26.81	4	1.94	2.36	1.06	63	0.26	1.4	0.6	0.29	0.03	1.8
25	0	26.86	5.63	1.02	4.09	1.33	100	-0.12	1.4	0.75	0.01	0.12	2
25	0	27.04	4.14	1.73	2.84	1.19	48	0.16	1.4	0.62	0.24	0.08	1.68
25	0	27.12	4.94	1.41	3.19	1.12	38	0.1	1.4	0.69	0.15	0.05	1.58
25	0	28.34	3.07	0.53	1.57	0.95	33	-0.25	1.4	0.49	-0.28	-0.02	1.52
25	0	28.38	4.15	0.72	2.51	1.09	44	-0.18	1.4	0.62	-0.14	0.04	1.64
25	0	28.98	6.14	1.32	5.41	0.88	76	0.18	1.4	0.79	0.12	-0.06	1.88
25	0	29.07	5.53	1.2	3.86	1.33	91	-0.04	1.4	0.74	0.08	0.12	1.96
25	0	29.34	4.84	0.96	3.19	1.53	35	-0.2	1.4	0.68	-0.02	0.18	1.54
26	0	17.04	3.27	0.54	1.55	1.52	44	-0.45	1.41	0.51	-0.27	0.18	1.64
26	0	18.73	4.49	0.72	2.54	1.91	32	-0.42	1.41	0.65	-0.14	0.28	1.51
26	0	19.59	4.18	0.72	2.52	1.33	90	-0.27	1.41	0.62	-0.14	0.12	1.95
26	0	19.62	4.57	0.64	2.9	1.35	44	-0.32	1.41	0.66	-0.19	0.13	1.64
26	0	21.14	3.62	0.77	1.9	1.05	44	-0.13	1.41	0.56	-0.11	0.02	1.64
26	0	21.26	3.9	0.59	2.52	1.24	32	-0.32	1.41	0.59	-0.23	0.09	1.51
26	0	21.71	4.96	0.78	3.36	1.39	56	-0.25	1.41	0.7	-0.11	0.14	1.75
26	0	22.2	3.64	0.64	2.09	1.18	48	-0.27	1.41	0.56	-0.19	0.07	1.68
26	0	22.22	4.3	0.91	2.41	1.74	29	-0.28	1.41	0.63	-0.04	0.24	1.46
26	0	22.28	4.24	0.8	3	1.16	34	-0.16	1.41	0.63	-0.1	0.06	1.53
26	0	22.41	4.72	0.48	2.96	1.89	49	-0.6	1.41	0.67	-0.32	0.28	1.69
26	0	23.26	4.75	2.09	2.62	1.17	43	0.25	1.41	0.68	0.32	0.07	1.63
26	0	23.41	4.11	0.9	2.59	1.31	81	-0.16	1.41	0.61	-0.05	0.12	1.91
26	0	23.46	4.14	1.05	2.66	1.48	47	-0.15	1.41	0.62	0.02	0.17	1.67
26	0	23.63	4.71	0.98	3.36	1.24	59	-0.1	1.41	0.67	-0.01	0.09	1.77
26	0	24.09	5.68	0.67	4.12	1.35	75	-0.3	1.41	0.75	-0.17	0.13	1.88
26	0	24.86	4.22	1.78	2.09	1.45	50	0.09	1.41	0.63	0.25	0.16	1.7
26	0	25.01	4.9	1.16	3.35	0.92	27	0.1	1.41	0.69	0.06	-0.04	1.43
26	0	25.06	3.67	0.85	2.11	1.01	59	-0.07	1.41	0.56	-0.07	0	1.77
26	0	25.56	4.4	1.53	2.88	0.91	66	0.23	1.41	0.64	0.18	-0.04	1.82
26	0	26.45	4.52	1.05	3.47	0.91	33	0.06	1.41	0.66	0.02	-0.04	1.52
26	0	26.61	3.92	1.04	2.8	1.06	44	-0.01	1.41	0.59	0.02	0.03	1.64
26	0	27.44	5.61	1.83	4.19	1.23	58	0.17	1.41	0.75	0.26	0.09	1.76
26	0	28.4	5.25	1.34	4.04	0.97	63	0.14	1.41	0.72	0.13	-0.01	1.8
26	0	29.07	3.28	1.34	2.08	0.69	35	0.29	1.41	0.52	0.13	-0.16	1.54
26	0	30.22	5.13	0.98	3.4	1.41	46	-0.16	1.41	0.71	-0.01	0.15	1.66
26	0	31.14	4.34	1.45	3.17	1	35	0.16	1.41	0.64	0.16	0	1.54
27	0	17.99	5.81	0.75	3.34	2.44	57	-0.51	1.43	0.76	-0.12	0.39	1.76
27	0	18.79	3.68	0.91	2.46	1.33	29	-0.16	1.43	0.57	-0.04	0.12	1.46
27	0	18.83	4.68	1.15	3.34	1.17	56	-0.01	1.43	0.67	0.06	0.07	1.75
27	0	19.35	3.97	0.8	2.67	1.2	48	-0.18	1.43	0.6	-0.1	0.08	1.68
27	0	19.72	4.37	0.66	2.73	1.85	39	-0.45	1.43	0.64	-0.18	0.27	1.59
27	0	21.8	4.01	0.77	2.21	1.23	53	-0.2	1.43	0.6	-0.11	0.09	1.72
27	0	21.95	5.4	1.27	3.22	1.65	28	-0.11	1.43	0.73	0.1	0.22	1.45
27	0	22.13	5.69	1	3.65	1.41	52	-0.15	1.43	0.76	0	0.15	1.72
27	0	22.32	5.85	1.53	3.97	1.34	55	0.06	1.43	0.77	0.18	0.13	1.74
27	0	22.6	4.16	0.83	2.31	1.58	55	-0.28	1.43	0.62	-0.08	0.2	1.74
27	0	22.72	4.39	0.73	2.52	1.34	62	-0.26	1.43	0.64	-0.14	0.13	1.79
27	0	22.79	3.2	0.35	2.08	1.07	49	-0.49	1.43	0.51	-0.46	0.03	1.69
27	0	22.99	4.36	0.74	2	1.69	40	-0.36	1.43	0.64	-0.13	0.23	1.6
27	0	23.23	3.98	0.66	2.03	1.53	36	-0.37	1.43	0.6	-0.18	0.18	1.56
27	0	23.74	4.41	1.15	3.03	1.04	59	0.04	1.43	0.64	0.06	0.02	1.77
27	0	24.26	4.17	0.7	2.28	1.25	57	-0.25	1.43	0.62	-0.15	0.1	1.76
27	0	24.26	3	0.71	1.62	1.12	51	-0.2	1.43	0.48	-0.15	0.05	1.71
27	0	24.45	6.57	0.63	4.18	2.32	69	-0.57	1.43	0.82	-0.2	0.37	1.84
27	0	25.47	4.92	0.92	3.27	1.19	45	-0.11	1.43	0.69	-0.04	0.08	1.65
27	0	25.5	4.43	1.12	2.84	0.94	89	0.08	1.43	0.65	0.05	-0.03	1.95
27	0	25.5	5.87	2.86	3.8	1	38	0.46	1.43	0.77	0.46	0	1.58
27	0	25.69	4.81	1.37	2.96	1.31	70	0.02	1.43	0.68	0.14	0.12	1.85
27	0	26.42	5.15	0.96	3.5	1.22	51	-0.1	1.43	0.71	-0.02	0.09	1.71
27	0	26.88	2.8	1.38	1.39	1.04	37	0.12	1.43	0.45	0.14	0.02	1.57
27	0	27.02	5.71	1.54	4.56	0.89	43	0.24	1.43	0.76	0.19	-0.05	1.63
27	0	27.14	5.19	0.77	3.73	1.54	37	-0.3	1.43	0.72	-0.11	0.19	1.57
27	0	27.47	4.58	1.31	3.24	1.02	70	0.11	1.43	0.66	0.12	0.01	1.85
27	0	27.7	4.35	1.33	2.67	1.2	39	0.04	1.43	0.64	0.12	0.08	1.59
27	0	28.08	5	2.16	3.82	0.98	77	0.34	1.43	0.7	0.33	-0.01	1.89
27	0	28.7	5.3	1.45	3.76	1.29	72	0.05	1.43	0.72	0.16	0.11	1.86
27	0	28.7	4.32	1.48	3.12	1.02	32	0.16	1.43	0.64	0.17	0.01	1.51
27	0	29.05	6.07	1.36	4.52	1.16	30	0.07	1.43	0.78	0.13	0.06	1.48
27	0	29.96	4.24	1.83	3.05	0.76	32	0.38	1.43	0.63	0.26	-0.12	1.51
27	0	32.87	4.6	3.02	3.44	1	29	0.48	1.43	0.66	0.48	0	1.46
28	0	17.63	6.09	0.94	2.98	2.26	34	-0.38	1.45	0.78	-0.03	0.35	1.53
28	0	20.72	2.91	0.31	1.48	1.4	33	-0.65	1.45	0.46	-0.51	0.15	1.52
28	0	22.53	4.02	0.94	2.7	1.02	52	-0.04	1.45	0.6	-0.03	0.01	1.72
28	0	22.68	4.28	0.69	2.67	1.18	75	-0.23	1.45	0.63	-0.16	0.07	1.88
28	0	22.72	4.3	3.01	3.03	0.83	46	0.56	1.45	0.63	0.48	-0.08	1.66
28	0	22.94	3.71	1.32	2.69	0.79	51	0.22	1.45	0.57	0.12	-0.1	1.71
28	0	23.12	3.89	0.46	2.35	1.33	81	-0.46	1.45	0.59	-0.34	0.12	1.91
28	0	23.74	4.48	0.85	3.12	1.19	60	-0.15	1.45	0.65	-0.07	0.08	1.78
28	0	23.78	5.59	1	3.91	1.33	104	-0.12	1.45	0.75	0	0.12	2.02
28	0	23.78	4.11	1.13	2.47	1.14	58	0	1.45	0.61	0.05	0.06	1.76
28	0	23.88	5.33	0.88	4.2	1.1	41	-0.1	1.45	0.73	-0.06	0.04	1.61
28	0	23.94	4.19	1.04	2.6	1.42	50	-0.14	1.45	0.62	0.02	0.15	1.7
28	0	24.17	4.13	1.34	2.9	0.92	23	0.16	1.45	0.62	0.13	-0.04	1.36
28	0	24.21	5.03	0.58	3.18	1.59	33	-0.44	1.45	0.7	-0.24	0.2	1.52
28	0	24.38	4.31	1.31	2.74	1.1	34	0.08	1.45	0.63	0.12	0.04	1.53
28	0	24.65	4.75	2.95	2.42	1.42	47	0.32	1.45	0.68	0.47	0.15	1.67
28	0	24.77	4.83	1.04	2.92	1.85	82	-0.25	1.45	0.68	0.02	0.27	1.91
28	0	24.96	4.21	1.11	2.65	1.16	106	-0.02	1.45	0.62	0.05	0.06	2.03
28	0	24.97	4.82	0.67	3.31	1.26	49	-0.27	1.45	0.68	-0.17	0.1	1.69
28	0	25.01	4.84	1.09	3.33	1.47	38	-0.13	1.45	0.68	0.04	0.17	1.58
28	0	25.36	5.76	2.52	4.23	1.13	24	0.35	1.45	0.76	0.4	0.05	1.38
28	0	25.54	4.15	1.17	2.24	1.27	42	-0.04	1.45	0.62	0.07	0.1	1.62
28	0	26.26	3.63	0.88	2.21	1.36	50	-0.19	1.45	0.56	-0.06	0.13	1.7
28	0	26.73	4.35	4.55	1.71	1.21	22	0.58	1.45	0.64	0.66	0.08	1.34
28	0	27.89	6.23	6.37	4.37	1.21	39	0.72	1.45	0.79	0.8	0.08	1.59
28	0	28.04	4.83	1.13	3.31	1.08	69	0.02	1.45	0.68	0.05	0.03	1.84
28	0	29.67	6.07	1.41	3.97	1.68	48	-0.08	1.45	0.78	0.15	0.23	1.68
28	0	30.11	4.85	2.07	3.17	1.09	65	0.28	1.45	0.69	0.32	0.04	1.81
28	0	30.44	5.17	2.21	3.93	0.8	42	0.44	1.45	0.71	0.34	-0.1	1.62
28	0	37.04	6.37	1.77	5.2	1.4	43	0.1	1.45	0.8	0.25	0.15	1.63
29	0	17.63	4.07	0.6	2.84	0.95	42	-0.2	1.46	0.61	-0.22	-0.02	1.62
29	0	18.92	4.38	0.59	2	1.75	52	-0.47	1.46	0.64	-0.23	0.24	1.72
29	0	20.62	4.58	0.56	2.28	1.98	57	-0.55	1.46	0.66	-0.25	0.3	1.76
29	0	20.75	3.89	0.53	2.54	1.29	29	-0.39	1.46	0.59	-0.28	0.11	1.46
29	0	23.05	4.23	1.25	2.9	1.05	36	0.08	1.46	0.63	0.1	0.02	1.56
29	0	23.24	4.67	1.26	3.16	1.32	52	-0.02	1.46	0.67	0.1	0.12	1.72
29	0	23.84	4.75	1.01	2.47	2.57	42	-0.41	1.46	0.68	0	0.41	1.62
29	0	23.88	4.04	1.75	2.62	1.06	58	0.22	1.46	0.61	0.24	0.03	1.76
29	0	24.74	5.05	1.82	3.61	1.26	27	0.16	1.46	0.7	0.26	0.1	1.43
29	0	24.86	4.57	0.76	2.92	1.39	71	-0.26	1.46	0.66	-0.12	0.14	1.85
29	0	25.35	5.13	4.13	1.76	1.41	64	0.47	1.46	0.71	0.62	0.15	1.81
29	0	25.47	4.96	0.81	2.82	1.67	70	-0.31	1.46	0.7	-0.09	0.22	1.85
29	0	25.68	4.1	2.62	1.93	1.24	40	0.32	1.46	0.61	0.42	0.09	1.6
29	0	25.76	5.38	1.93	3.79	1.11	58	0.24	1.46	0.73	0.29	0.05	1.76
29	0	25.8	4.49	0.83	3.08	1.06	45	-0.11	1.46	0.65	-0.08	0.03	1.65
29	0	26	4.43	1.24	2.48	1.27	36	-0.01	1.46	0.65	0.09	0.1	1.56
29	0	26.2	4.07	0.88	2.22	1.92	45	-0.34	1.46	0.61	-0.06	0.28	1.65
29	0	26.35	4.63	2.27	3	1.22	48	0.27	1.46	0.67	0.36	0.09	1.68
29	0	26.37	3.82	1.24	2.15	1.21	71	0.01	1.46	0.58	0.09	0.08	1.85
29	0	26.73	3.3	0.34	2	1.45	64	-0.63	1.46	0.52	-0.47	0.16	1.81
29	0	26.73	5.47	4.15	2.28	1.52	66	0.44	1.46	0.74	0.62	0.18	1.82
29	0	27.04	4.11	1.68	2.71	1.07	33	0.2	1.46	0.61	0.23	0.03	1.52
29	0	27.17	5.42	1.89	3.94	1.09	35	0.24	1.46	0.73	0.28	0.04	1.54
29	0	30.45	4.11	1.17	2.35	1.32	109	-0.05	1.46	0.61	0.07	0.12	2.04
29	0	31.67	4.01	3.37	1.91	1.17	41	0.46	1.46	0.6	0.53	0.07	1.61
29	0	32	7.71	2.62	5.76	1.23	71	0.33	1.46	0.89	0.42	0.09	1.85
29	0	32.15	4.93	3.12	3.2	1.05	61	0.47	1.46	0.69	0.49	0.02	1.79
30	0	20.6	5.33	1.33	3.54	1.27	53	0.02	1.48	0.73	0.12	0.1	1.72
30	0	21.55	4.24	0.48	2.47	1.41	61	-0.47	1.48	0.63	-0.32	0.15	1.79
30	0	24.62	5.31	1.35	3.24	1.65	93	-0.09	1.48	0.73	0.13	0.22	1.97
30	0	25.54	4.61	1.78	3.14	1.07	73	0.22	1.48	0.66	0.25	0.03	1.86
30	0	25.65	4.16	1.35	2.73	1.16	42	0.07	1.48	0.62	0.13	0.06	1.62
30	0	25.69	5.2	9.55	2.44	1.35	47	0.85	1.48	0.72	0.98	0.13	1.67
30	0	25.99	5.49	0.74	3.86	1.32	65	-0.25	1.48	0.74	-0.13	0.12	1.81
30	0	26.56	4.11	0.93	2.48	1.26	40	-0.13	1.48	0.61	-0.03	0.1	1.6
30	0	26.87	3.79	1.02	2.54	0.99	48	0.01	1.48	0.58	0.01	0	1.68
30	0	26.96	6.09	2.53	4.25	1.25	32	0.31	1.48	0.78	0.4	0.1	1.51
30	0	27.28	4.77	0.87	3.46	0.88	63	0	1.48	0.68	-0.06	-0.06	1.8
30	0	27.76	4.94	1.95	3.86	0.96	83	0.31	1.48	0.69	0.29	-0.02	1.92
30	0	29.03	5.61	2	4.12	1.41	47	0.15	1.48	0.75	0.3	0.15	1.67
30	0	29.07	6.28	0.75	4.82	1.5	45	-0.3	1.48	0.8	-0.12	0.18	1.65
30	0	31.89	3.83	4.17	1.96	0.89	76	0.67	1.48	0.58	0.62	-0.05	1.88
30	0	32.55	4.5	1.14	3.11	1.06	51	0.03	1.48	0.65	0.06	0.03	1.71
30	0	34.2	3.97	2.52	2.34	0.95	74	0.42	1.48	0.6	0.4	-0.02	1.87
31	0	18.5	3.77	0.96	2.04	1.19	37	-0.09	1.49	0.58	-0.02	0.08	1.57
31	0	18.5	3.7	0.78	2.19	1.17	73	-0.18	1.49	0.57	-0.11	0.07	1.86
31	0	21.11	4.97	1.81	3.42	1.28	27	0.15	1.49	0.7	0.26	0.11	1.43
31	0	21.3	2.29	0.66	1.02	1.06	61	-0.21	1.49	0.36	-0.18	0.03	1.79
31	0	21.71	3.76	0.66	2.76	0.86	57	-0.11	1.49	0.58	-0.18	-0.07	1.76
31	0	22.23	2.25	0.65	1.1	0.86	53	-0.12	1.49	0.35	-0.19	-0.07	1.72
31	0	22.79	4.74	0.94	3.44	1.14	77	-0.08	1.49	0.68	-0.03	0.06	1.89
31	0	23.18	2.84	0.91	1.89	0.67	28	0.13	1.49	0.45	-0.04	-0.17	1.45
31	0	23.36	5.38	3.64	3.69	0.91	37	0.6	1.49	0.73	0.56	-0.04	1.57
31	0	23.39	4.4	1.71	2.79	1.45	34	0.07	1.49	0.64	0.23	0.16	1.53
31	0	23.77	5.24	1.23	3.54	1.35	34	-0.04	1.49	0.72	0.09	0.13	1.53
31	0	23.88	4.77	2.46	2.74	1.11	35	0.35	1.49	0.68	0.39	0.05	1.54
31	0	24.03	4.58	1.36	3.41	1.17	65	0.07	1.49	0.66	0.13	0.07	1.81
31	0	24.11	4.66	0.45	2.23	2.08	80	-0.66	1.49	0.67	-0.35	0.32	1.9
31	0	24.28	5.25	1.91	3.77	1.45	61	0.12	1.49	0.72	0.28	0.16	1.79
31	0	24.68	5.32	1.66	3.34	1.44	55	0.06	1.49	0.73	0.22	0.16	1.74
31	0	24.96	5.53	1.07	3.29	1.59	37	-0.17	1.49	0.74	0.03	0.2	1.57
31	0	24.98	3.47	0.93	1.97	0.99	75	-0.03	1.49	0.54	-0.03	0	1.88
31	0	25.04	4.78	1.85	2.79	1.23	50	0.18	1.49	0.68	0.27	0.09	1.7
31	0	25.11	4.31	2.28	2.94	0.8	71	0.45	1.49	0.63	0.36	-0.1	1.85
31	0	25.23	4.68	1.22	3.53	0.77	35	0.2	1.49	0.67	0.09	-0.11	1.54
31	0	25.4	4.65	1.86	3.12	1.12	53	0.22	1.49	0.67	0.27	0.05	1.72
31	0	26.2	3.98	0.43	2.76	1.23	72	-0.46	1.49	0.6	-0.37	0.09	1.86
31	0	26.2	4.68	1.22	3.3	0.9	30	0.13	1.49	0.67	0.09	-0.05	1.48
31	0	26.49	5.04	1.14	3.1	1.42	47	-0.1	1.49	0.7	0.06	0.15	1.67
31	0	26.81	6.38	3.3	4.9	1.47	44	0.35	1.49	0.8	0.52	0.17	1.64
31	0	27.31	4.28	1.25	3	0.93	36	0.13	1.49	0.63	0.1	-0.03	1.56
31	0	27.36	5.04	1.26	3.5	1.35	52	-0.03	1.49	0.7	0.1	0.13	1.72
31	0	27.38	3.43	1.55	1.82	0.86	75	0.26	1.49	0.54	0.19	-0.07	1.88
31	0	27.46	4.63	0.7	3.01	1.37	79	-0.29	1.49	0.67	-0.15	0.14	1.9
31	0	27.46	4.94	1.32	3.87	1.15	45	0.06	1.49	0.69	0.12	0.06	1.65
31	0	27.73	4.74	1.18	2.72	1.11	59	0.03	1.49	0.68	0.07	0.05	1.77
31	0	27.89	5.18	0.84	3.18	1.84	59	-0.34	1.49	0.71	-0.08	0.26	1.77
31	0	28.04	4.13	0.46	2.34	1.38	48	-0.48	1.49	0.62	-0.34	0.14	1.68
31	0	28.08	4.61	1.17	3.72	0.88	62	0.12	1.49	0.66	0.07	-0.06	1.79
31	0	28.38	5.17	1.08	3.93	1.16	67	-0.03	1.49	0.71	0.03	0.06	1.83
31	0	28.67	3.5	1.37	2.1	1.02	33	0.13	1.49	0.54	0.14	0.01	1.52
31	0	29.05	6.73	2.17	4.09	2.21	45	-0.01	1.49	0.83	0.34	0.34	1.65
31	0	31.21	5.53	2.52	3.94	0.87	41	0.46	1.49	0.74	0.4	-0.06	1.61
31	0	31.93	4.04	2.38	2.69	0.99	40	0.38	1.49	0.61	0.38	0	1.6
31	0	33.2	4.93	2.7	3.36	1.04	48	0.41	1.49	0.69	0.43	0.02	1.68
32	0	20.45	4.06	0.54	2.68	1.24	39	-0.36	1.51	0.61	-0.27	0.09	1.59
32	0	20.55	3.6	0.79	1.87	1.15	38	-0.16	1.51	0.56	-0.1	0.06	1.58
32	0	21.53	3.98	0.94	2.57	1.26	48	-0.13	1.51	0.6	-0.03	0.1	1.68
32	0	22.57	4.48	0.34	3.03	1	111	-0.47	1.51	0.65	-0.47	0	2.05
32	0	23.11	4.36	1.43	3.03	0.96	97	0.17	1.51	0.64	0.16	-0.02	1.99
32	0	23.24	4.7	0.51	3.12	1.24	76	-0.39	1.51	0.67	-0.29	0.09	1.88
32	0	23.67	5.12	2.63	3.78	1.13	53	0.37	1.51	0.71	0.42	0.05	1.72
32	0	24.34	4.58	1.08	2.81	1.16	97	-0.03	1.51	0.66	0.03	0.06	1.99
32	0	24.39	5.44	1.05	3.12	1.48	97	-0.15	1.51	0.74	0.02	0.17	1.99
32	0	24.61	6.4	11.96	4.32	0.85	33	1.15	1.51	0.81	1.08	-0.07	1.52
32	0	24.74	5.17	1.67	4.11	0.99	33	0.23	1.51	0.71	0.22	0	1.52
32	0	24.77	3.59	1.99	0.95	1.2	82	0.22	1.51	0.56	0.3	0.08	1.91
32	0	25.39	3.87	2	2.16	1	59	0.3	1.51	0.59	0.3	0	1.77
32	0	25.47	4.13	1.08	2.72	1	76	0.03	1.51	0.62	0.03	0	1.88
32	0	26.03	5.28	1.23	3.96	1.25	48	-0.01	1.51	0.72	0.09	0.1	1.68
32	0	26.75	5.13	2.74	3.54	0.82	29	0.52	1.51	0.71	0.44	-0.09	1.46
32	0	26.78	4.05	1.4	2.58	1.03	71	0.13	1.51	0.61	0.15	0.01	1.85
32	0	26.99	4.07	0.78	3	1.03	68	-0.12	1.51	0.61	-0.11	0.01	1.83
32	0	27.46	4.55	1.44	3.2	1.09	114	0.12	1.51	0.66	0.16	0.04	2.06
32	0	28.7	3.96	0.63	1.88	1.13	32	-0.25	1.51	0.6	-0.2	0.05	1.51
32	0	28.71	4.65	0.89	3.63	1.05	65	-0.07	1.51	0.67	-0.05	0.02	1.81
32	0	29.07	4.79	5.82	2.51	1.08	63	0.73	1.51	0.68	0.76	0.03	1.8
32	0	29.28	4.29	1.39	2.54	1.13	123	0.09	1.51	0.63	0.14	0.05	2.09
32	0	29.71	4.26	1.75	3.09	0.8	71	0.34	1.51	0.63	0.24	-0.1	1.85
32	0	29.75	3.95	2.13	2.6	1.07	46	0.3	1.51	0.6	0.33	0.03	1.66
32	0	30.19	4.95	1.95	3.55	1.09	46	0.25	1.51	0.69	0.29	0.04	1.66
33	0	18.1	4.24	1.33	2.47	1.04	34	0.11	1.52	0.63	0.12	0.02	1.53
33	0	21.45	4.18	0.68	2.7	1.54	27	-0.36	1.52	0.62	-0.17	0.19	1.43
33	0	22.99	4.24	0.68	3.04	0.98	85	-0.16	1.52	0.63	-0.17	-0.01	1.93
33	0	23.03	3.98	2.31	2.5	0.97	44	0.38	1.52	0.6	0.36	-0.01	1.64
33	0	23.2	4.4	1.63	2.98	1.05	26	0.19	1.52	0.64	0.21	0.02	1.41
33	0	23.45	4.82	1.55	3.21	1.36	28	0.06	1.52	0.68	0.19	0.13	1.45
33	0	23.57	4.99	1.04	3.74	1.03	51	0	1.52	0.7	0.02	0.01	1.71
33	0	23.71	6.24	1.11	3.87	1.8	47	-0.21	1.52	0.8	0.05	0.26	1.67
33	0	25.14	5.51	1.7	4.34	1.3	54	0.12	1.52	0.74	0.23	0.11	1.73
33	0	25.69	5.3	2.03	3.42	1.28	32	0.2	1.52	0.72	0.31	0.11	1.51
33	0	25.69	5.43	2.58	3.49	1.27	45	0.31	1.52	0.73	0.41	0.1	1.65
33	0	25.95	3.58	0.54	2.02	1.13	39	-0.32	1.52	0.55	-0.27	0.05	1.59
33	0	26.33	5.32	2.57	3.54	1.26	67	0.31	1.52	0.73	0.41	0.1	1.83
33	0	26.37	7.37	2.36	5.84	1.35	74	0.24	1.52	0.87	0.37	0.13	1.87
33	0	27.1	5.45	2.04	4	0.91	45	0.35	1.52	0.74	0.31	-0.04	1.65
33	0	27.12	5.52	1.5	3.86	1.38	42	0.04	1.52	0.74	0.18	0.14	1.62
33	0	27.14	5.85	0.94	4.24	1.33	32	-0.15	1.52	0.77	-0.03	0.12	1.51
33	0	27.51	4.24	1.29	3	0.82	41	0.2	1.52	0.63	0.11	-0.09	1.61
33	0	30.81	5.83	0.86	4.1	1.51	74	-0.24	1.52	0.77	-0.07	0.18	1.87
33	0	31.67	5.31	2.19	3.69	1.02	70	0.33	1.52	0.73	0.34	0.01	1.85
33	0	37.86	4.69	1.93	3.65	0.83	41	0.37	1.52	0.67	0.29	-0.08	1.61
34	0	18.38	3.41	0.73	1.68	1.37	53	-0.27	1.53	0.53	-0.14	0.14	1.72
34	0	20.28	4.64	1.36	3.16	1.12	53	0.08	1.53	0.67	0.13	0.05	1.72
34	0	22.2	5.81	1.41	4.25	1.08	55	0.12	1.53	0.76	0.15	0.03	1.74
34	0	24.21	5.39	1.52	3.41	1.47	47	0.01	1.53	0.73	0.18	0.17	1.67
34	0	24.22	4.33	1.45	2.95	0.95	49	0.18	1.53	0.64	0.16	-0.02	1.69
34	0	24.39	4.9	1.19	3.86	1.12	35	0.03	1.53	0.69	0.08	0.05	1.54
34	0	24.91	5.01	1.34	3.27	1.13	57	0.07	1.53	0.7	0.13	0.05	1.76
34	0	25.04	4.39	1.39	3.16	0.95	52	0.17	1.53	0.64	0.14	-0.02	1.72
34	0	25.06	3.95	0.77	2.57	1.07	65	-0.14	1.53	0.6	-0.11	0.03	1.81
34	0	25.22	3.75	1.14	2.44	1.19	31	-0.02	1.53	0.57	0.06	0.08	1.49
34	0	25.31	4.74	1.1	3.62	1.06	44	0.02	1.53	0.68	0.04	0.03	1.64
34	0	25.4	4.38	0.78	3.13	1.18	72	-0.18	1.53	0.64	-0.11	0.07	1.86
34	0	25.83	5.56	3.02	4.14	1.01	49	0.48	1.53	0.75	0.48	0	1.69
34	0	26.42	4.38	1.88	3	0.83	37	0.36	1.53	0.64	0.27	-0.08	1.57
34	0	26.85	4.58	0.62	3.55	0.87	41	-0.15	1.53	0.66	-0.21	-0.06	1.61
34	0	27.76	5.18	3.62	3.6	1.05	37	0.54	1.53	0.71	0.56	0.02	1.57
34	0	27.94	6.48	1.41	5.02	1.21	43	0.07	1.53	0.81	0.15	0.08	1.63
34	0	27.99	4.61	1.78	3.19	0.74	49	0.38	1.53	0.66	0.25	-0.13	1.69
34	0	28.4	3.77	1.38	2.66	1.04	45	0.12	1.53	0.58	0.14	0.02	1.65
34	0	29.03	5.24	6.83	2.84	1.41	58	0.69	1.53	0.72	0.83	0.15	1.76
34	0	29.41	5.02	1.35	3.53	1.54	39	-0.06	1.53	0.7	0.13	0.19	1.59
34	0	29.76	5.43	2.52	2.95	1.32	46	0.28	1.53	0.73	0.4	0.12	1.66
34	0	30.49	3.54	1.65	2.48	0.91	64	0.26	1.53	0.55	0.22	-0.04	1.81
34	0	30.82	4.87	1.03	3.56	1.04	46	0	1.53	0.69	0.01	0.02	1.66
34	0	30.9	5.41	1.45	4.48	0.98	83	0.17	1.53	0.73	0.16	-0.01	1.92
35	0	21.91	4.16	1.04	2.87	1.05	46	0	1.54	0.62	0.02	0.02	1.66
35	0	23.92	4.79	0.73	3.58	1.11	86	-0.18	1.54	0.68	-0.14	0.05	1.93
35	0	23.94	4.84	1.92	2.83	1.22	44	0.2	1.54	0.68	0.28	0.09	1.64
35	0	24.16	4.08	0.49	3.05	1.31	42	-0.43	1.54	0.61	-0.31	0.12	1.62
35	0	24.34	3.75	1.66	2.38	1.11	66	0.17	1.54	0.57	0.22	0.05	1.82
35	0	24.54	4.36	1.33	2.7	1.27	53	0.02	1.54	0.64	0.12	0.1	1.72
35	0	24.58	5.87	1.67	4.41	1.13	25	0.17	1.54	0.77	0.22	0.05	1.4
35	0	24.91	4.69	1.2	3.84	0.95	74	0.1	1.54	0.67	0.08	-0.02	1.87
35	0	25.04	5.78	1.17	4.76	1.23	26	-0.02	1.54	0.76	0.07	0.09	1.41
35	0	25.47	4.76	2.67	3.02	1.16	49	0.36	1.54	0.68	0.43	0.06	1.69
35	0	25.5	3.76	1.17	2.5	0.94	43	0.1	1.54	0.58	0.07	-0.03	1.63
35	0	26.03	4.78	1.03	3.07	1.81	34	-0.24	1.54	0.68	0.01	0.26	1.53
35	0	26.09	4.02	1.49	2.27	1.51	35	-0.01	1.54	0.6	0.17	0.18	1.54
35	0	26.09	5.61	2.86	3.9	1.34	44	0.33	1.54	0.75	0.46	0.13	1.64
35	0	26.56	3.78	0.52	2.33	0.93	76	-0.25	1.54	0.58	-0.28	-0.03	1.88
35	0	26.81	5.27	4.84	3.5	1.47	69	0.52	1.54	0.72	0.68	0.17	1.84
35	0	27.47	5.67	1.49	4.68	0.96	51	0.19	1.54	0.75	0.17	-0.02	1.71
35	0	27.59	3.92	2.08	2.57	0.99	68	0.32	1.54	0.59	0.32	0	1.83
35	0	27.97	5.12	2.24	3.46	1.22	43	0.26	1.54	0.71	0.35	0.09	1.63
35	0	28.72	4.09	1.02	3.04	1.04	43	-0.01	1.54	0.61	0.01	0.02	1.63
35	0	28.74	5.47	2.65	3.85	1.13	29	0.37	1.54	0.74	0.42	0.05	1.46
35	0	29.28	3.66	4.4	1.58	1	47	0.64	1.54	0.56	0.64	0	1.67
35	0	29.75	4.51	1.97	3	0.99	31	0.3	1.54	0.65	0.29	0	1.49
35	0	30.72	5.01	1.37	3.35	1.25	41	0.04	1.54	0.7	0.14	0.1	1.61
35	0	31.88	5.39	8.58	3.07	1.27	31	0.83	1.54	0.73	0.93	0.1	1.49
36	0	20.66	4.4	1.17	3.21	1.12	53	0.02	1.56	0.64	0.07	0.05	1.72
36	0	21.36	5.09	0.73	3.51	1.31	66	-0.25	1.56	0.71	-0.14	0.12	1.82
36	0	22.68	4.73	2.96	3.08	1.09	26	0.43	1.56	0.67	0.47	0.04	1.41
36	0	23.72	5.57	1.8	4.07	1.29	42	0.14	1.56	0.75	0.26	0.11	1.62
36	0	23.89	4.33	0.49	2.66	1.49	47	-0.48	1.56	0.64	-0.31	0.17	1.67
36	0	24.22	4.8	1.79	3.21	1.32	35	0.13	1.56	0.68	0.25	0.12	1.54
36	0	24.86	5.13	2.12	3.72	1.04	46	0.31	1.56	0.71	0.33	0.02	1.66
36	0	25.28	4.32	1.33	3.02	0.99	43	0.13	1.56	0.64	0.12	0	1.63
36	0	26.96	5.57	2.93	3.75	1.39	116	0.32	1.56	0.75	0.47	0.14	2.06
36	0	27.34	4.73	1.32	3.23	1.21	62	0.04	1.56	0.67	0.12	0.08	1.79
36	0	27.38	4.72	0.97	2.99	1.48	45	-0.18	1.56	0.67	-0.01	0.17	1.65
36	0	27.43	4.9	2.51	2.98	1.27	31	0.3	1.56	0.69	0.4	0.1	1.49
36	0	27.76	5.03	5.25	3.07	1.03	74	0.71	1.56	0.7	0.72	0.01	1.87
36	0	27.97	4.72	1.86	2.72	1.16	72	0.21	1.56	0.67	0.27	0.06	1.86
36	0	28.4	4.54	0.74	3.2	1.13	46	-0.18	1.56	0.66	-0.13	0.05	1.66
36	0	29	5.87	1.51	4.41	1.28	53	0.07	1.56	0.77	0.18	0.11	1.72
36	0	29.3	6.04	1.31	4.68	0.84	58	0.19	1.56	0.78	0.12	-0.08	1.76
36	0	30.09	4.74	1.69	3.42	0.85	35	0.3	1.56	0.68	0.23	-0.07	1.54
37	0	19.05	4.39	1.12	2.82	1.15	79	-0.01	1.57	0.64	0.05	0.06	1.9
37	0	21.83	4.46	0.65	3.25	1.24	71	-0.28	1.57	0.65	-0.19	0.09	1.85
37	0	23.66	5.64	1.68	4	1.34	111	0.1	1.57	0.75	0.23	0.13	2.05
37	0	23.81	4.02	1.23	2.7	0.86	36	0.16	1.57	0.6	0.09	-0.07	1.56
37	0	24.39	4.85	1.12	2.58	1.48	79	-0.12	1.57	0.69	0.05	0.17	1.9
37	0	25.56	3.07	1	1.69	0.91	102	0.04	1.57	0.49	0	-0.04	2.01
37	0	26.37	4.59	1.3	3.17	0.92	42	0.15	1.57	0.66	0.11	-0.04	1.62
37	0	27.4	4.02	0.8	2.67	1.32	42	-0.22	1.57	0.6	-0.1	0.12	1.62
37	0	28.34	5.41	3.53	3.29	1.01	61	0.54	1.57	0.73	0.55	0	1.79
37	0	28.41	5.11	3.61	3.75	0.86	38	0.62	1.57	0.71	0.56	-0.07	1.58
37	0	28.65	4.32	2.03	3.28	0.76	29	0.43	1.57	0.64	0.31	-0.12	1.46
37	0	28.67	3.54	2.85	1.81	1	93	0.45	1.57	0.55	0.45	0	1.97
37	0	28.74	7.51	3.65	5.28	1.85	85	0.3	1.57	0.88	0.56	0.27	1.93
37	0	29.06	4.73	1.84	3.49	1.04	29	0.25	1.57	0.67	0.26	0.02	1.46
37	0	29.73	5.51	0.88	3.57	1.24	49	-0.15	1.57	0.74	-0.06	0.09	1.69
37	0	29.75	3.84	1.44	2.78	0.91	32	0.2	1.57	0.58	0.16	-0.04	1.51
37	0	29.75	4.86	13.71	1.81	0.99	40	1.14	1.57	0.69	1.14	0	1.6
37	0	29.76	5.7	5.47	3.91	0.92	32	0.77	1.57	0.76	0.74	-0.04	1.51
37	0	30.09	4.93	1.45	3.31	1.35	88	0.03	1.57	0.69	0.16	0.13	1.94
37	0	31.49	6.6	2.11	4.87	1.17	43	0.26	1.57	0.82	0.32	0.07	1.63
37	0	31.99	4.32	12.08	2.52	0.76	42	1.2	1.57	0.64	1.08	-0.12	1.62
37	0	34.21	5.6	2.01	3.96	1.09	40	0.27	1.57	0.75	0.3	0.04	1.6
37	0	38.93	4.65	1.4	3.34	1.06	68	0.12	1.57	0.67	0.15	0.03	1.83
38	0	22.78	8.01	5.57	4.26	1.95	33	0.46	1.58	0.9	0.75	0.29	1.52
38	0	25.18	5.58	1.55	3.65	1.57	39	-0.01	1.58	0.75	0.19	0.2	1.59
38	0	25.22	6.37	2.99	4.51	1.19	55	0.4	1.58	0.8	0.48	0.08	1.74
38	0	27.78	7.07	2.04	4.65	1.66	43	0.09	1.58	0.85	0.31	0.22	1.63
38	0	28.08	3.77	4.03	1.79	1.23	96	0.52	1.58	0.58	0.61	0.09	1.98
38	0	28.73	5.96	2.3	3.5	1.44	29	0.2	1.58	0.78	0.36	0.16	1.46
38	0	29.36	4.74	1.6	3.52	1.07	66	0.17	1.58	0.68	0.2	0.03	1.82
38	0	29.96	5.43	2.76	3.46	1.23	57	0.35	1.58	0.73	0.44	0.09	1.76
38	0	33.17	4.2	1.53	3.5	0.79	34	0.29	1.58	0.62	0.18	-0.1	1.53
39	0	19.38	5.48	1.1	4.09	1.31	36	-0.08	1.59	0.74	0.04	0.12	1.56
39	0	21.38	5.8	1.62	3.88	1.32	22	0.09	1.59	0.76	0.21	0.12	1.34
39	0	22.31	4.43	1.89	3.01	0.93	42	0.31	1.59	0.65	0.28	-0.03	1.62
39	0	22.74	4.1	0.88	2.63	1.06	63	-0.08	1.59	0.61	-0.06	0.03	1.8
39	0	23.04	5.19	2.45	2.67	1.33	63	0.27	1.59	0.72	0.39	0.12	1.8
39	0	23.77	4.97	1.36	3.17	1.33	63	0.01	1.59	0.7	0.13	0.12	1.8
39	0	24.11	4.22	2.69	2.67	1.16	61	0.37	1.59	0.63	0.43	0.06	1.79
39	0	24.45	4.15	0.74	2.59	1.33	58	-0.25	1.59	0.62	-0.13	0.12	1.76
39	0	24.58	5.48	2.1	4.07	1.13	25	0.27	1.59	0.74	0.32	0.05	1.4
39	0	24.98	4.9	1.44	3.36	1.04	29	0.14	1.59	0.69	0.16	0.02	1.46
39	0	25.14	4.92	1.33	3.56	1.13	25	0.07	1.59	0.69	0.12	0.05	1.4
39	0	25.46	4.94	1.3	3.32	1.67	60	-0.11	1.59	0.69	0.11	0.22	1.78
39	0	25.5	4.99	1.48	3.64	1.17	37	0.1	1.59	0.7	0.17	0.07	1.57
39	0	25.77	4.4	0.94	2.94	1.09	39	-0.06	1.59	0.64	-0.03	0.04	1.59
39	0	26.03	3.71	0.8	2.62	0.79	53	0.01	1.59	0.57	-0.1	-0.1	1.72
39	0	26.99	5.4	4.1	3.96	1.21	37	0.53	1.59	0.73	0.61	0.08	1.57
39	0	27.12	6.35	1.14	5.02	1.04	39	0.04	1.59	0.8	0.06	0.02	1.59
39	0	27.34	5.36	1.38	3.75	0.87	70	0.2	1.59	0.73	0.14	-0.06	1.85
39	0	28.37	7.69	9.14	4.64	1.3	66	0.85	1.59	0.89	0.96	0.11	1.82
39	0	28.38	4.62	4.54	2.72	1.13	74	0.6	1.59	0.66	0.66	0.05	1.87
39	0	28.74	3.6	0.97	1.95	1.37	51	-0.15	1.59	0.56	-0.01	0.14	1.71
39	0	32.28	4.48	1.99	3	1.05	64	0.28	1.59	0.65	0.3	0.02	1.81
39	0	33.02	6.31	3.14	4.64	1.43	50	0.34	1.59	0.8	0.5	0.16	1.7
40	0	19.49	4.97	1.08	3.65	1.26	81	-0.07	1.6	0.7	0.03	0.1	1.91
40	0	20.76	4.86	1.15	3.09	1.92	33	-0.22	1.6	0.69	0.06	0.28	1.52
40	0	21.55	4.59	1.37	2.69	1.19	60	0.06	1.6	0.66	0.14	0.08	1.78
40	0	22.21	4.68	0.63	2.84	1.34	53	-0.33	1.6	0.67	-0.2	0.13	1.72
40	0	22.23	3.81	1.15	2.27	1.15	113	0	1.6	0.58	0.06	0.06	2.05
40	0	22.72	4.96	1.11	3.36	1.3	33	-0.07	1.6	0.7	0.05	0.11	1.52
40	0	22.92	4.46	1.15	3.09	0.94	71	0.09	1.6	0.65	0.06	-0.03	1.85
40	0	23.51	5.99	6.13	2.82	1.53	32	0.6	1.6	0.78	0.79	0.18	1.51
40	0	23.89	3.73	1.61	1.66	1.61	26	0	1.6	0.57	0.21	0.21	1.41
40	0	24.03	5.3	3.93	3.35	0.89	27	0.65	1.6	0.72	0.59	-0.05	1.43
40	0	24.26	4.87	0.86	2.76	2.06	59	-0.38	1.6	0.69	-0.07	0.31	1.77
40	0	24.38	4.64	2.95	2.32	1.43	78	0.31	1.6	0.67	0.47	0.16	1.89
40	0	24.39	4.78	2.69	2.69	1.42	35	0.28	1.6	0.68	0.43	0.15	1.54
40	0	24.72	5.18	1.47	4.08	1.2	34	0.09	1.6	0.71	0.17	0.08	1.53
40	0	24.82	6.01	2.67	4.51	0.98	23	0.44	1.6	0.78	0.43	-0.01	1.36
40	0	24.86	4.2	0.78	2.31	1.59	55	-0.31	1.6	0.62	-0.11	0.2	1.74
40	0	24.86	5.3	0.94	3.32	1.69	80	-0.25	1.6	0.72	-0.03	0.23	1.9
40	0	25.26	4.3	1.14	2.72	1.14	87	0	1.6	0.63	0.06	0.06	1.94
40	0	25.64	4.08	1.1	2.06	1.65	38	-0.18	1.6	0.61	0.04	0.22	1.58
40	0	25.64	3.84	0.71	2.58	0.99	50	-0.14	1.6	0.58	-0.15	0	1.7
40	0	25.95	5.15	4.58	3.34	1.03	52	0.65	1.6	0.71	0.66	0.01	1.72
40	0	26.26	5.38	1.4	3.6	1.39	94	0	1.6	0.73	0.15	0.14	1.97
40	0	26.37	4.57	2.54	3	1.1	50	0.36	1.6	0.66	0.4	0.04	1.7
40	0	26.45	4.38	3.05	2.44	0.95	48	0.51	1.6	0.64	0.48	-0.02	1.68
40	0	26.67	4.55	2.55	3.39	0.78	25	0.51	1.6	0.66	0.41	-0.11	1.4
40	0	26.96	4.41	0.94	2.75	1.41	33	-0.18	1.6	0.64	-0.03	0.15	1.52
40	0	27.46	5.66	2.4	3.94	1.16	40	0.32	1.6	0.75	0.38	0.06	1.6
40	0	27.68	4.79	1.9	3.27	1.01	67	0.27	1.6	0.68	0.28	0	1.83
40	0	28.08	4.61	2.51	2.89	1.02	50	0.39	1.6	0.66	0.4	0.01	1.7
40	0	28.28	4.87	3.21	2.51	1.41	62	0.36	1.6	0.69	0.51	0.15	1.79
40	0	28.36	4.77	0.85	3.27	1.4	24	-0.22	1.6	0.68	-0.07	0.15	1.38
40	0	28.38	4.14	2.52	2.64	1.02	72	0.39	1.6	0.62	0.4	0.01	1.86
40	0	28.73	4.17	1	3.24	0.99	36	0	1.6	0.62	0	0	1.56
40	0	29.4	4.33	1.03	2.95	1.04	143	0	1.6	0.64	0.01	0.02	2.16
40	0	30.04	5.55	2.57	3.56	1.14	47	0.35	1.6	0.74	0.41	0.06	1.67
40	0	31.05	4.78	1.86	3.28	0.84	47	0.35	1.6	0.68	0.27	-0.08	1.67
41	0	20.81	5.36	1.78	3.14	1.43	72	0.1	1.61	0.73	0.25	0.16	1.86
41	0	21.11	4.89	1.11	3.25	1.22	43	-0.04	1.61	0.69	0.05	0.09	1.63
41	0	22.46	4.88	0.62	2.91	1.72	55	-0.44	1.61	0.69	-0.21	0.24	1.74
41	0	22.68	7.29	1.67	5.28	1.54	54	0.04	1.61	0.86	0.22	0.19	1.73
41	0	23.53	5.73	1.15	3.8	1.48	78	-0.11	1.61	0.76	0.06	0.17	1.89
41	0	23.67	5.02	1.01	3.21	1.25	37	-0.09	1.61	0.7	0	0.1	1.57
41	0	23.72	5.03	1.1	3.62	1.06	62	0.02	1.61	0.7	0.04	0.03	1.79
41	0	23.72	4.97	3.16	3.53	1.03	30	0.49	1.61	0.7	0.5	0.01	1.48
41	0	23.94	6.07	2.45	4.19	1.17	40	0.32	1.61	0.78	0.39	0.07	1.6
41	0	24.15	4.38	0.94	2.9	1.37	48	-0.16	1.61	0.64	-0.03	0.14	1.68
41	0	25.18	4.36	1.36	2.99	1.07	31	0.1	1.61	0.64	0.13	0.03	1.49
41	0	25.65	5.15	2.65	3.4	1.02	29	0.41	1.61	0.71	0.42	0.01	1.46
41	0	25.95	5.69	1.84	4.19	1.26	83	0.16	1.61	0.76	0.26	0.1	1.92
41	0	25.99	6.17	2.84	4.4	1.07	50	0.42	1.61	0.79	0.45	0.03	1.7
41	0	26.08	4.27	2.28	3.11	0.86	27	0.42	1.61	0.63	0.36	-0.07	1.43
41	0	26.22	5.18	1.16	3.91	1.13	60	0.01	1.61	0.71	0.06	0.05	1.78
41	0	26.23	3.85	0.88	2.67	0.95	39	-0.03	1.61	0.59	-0.06	-0.02	1.59
41	0	26.37	5.19	1.25	3.62	1.28	45	-0.01	1.61	0.72	0.1	0.11	1.65
41	0	26.56	4.96	1.17	3.45	1.4	73	-0.08	1.61	0.7	0.07	0.15	1.86
41	0	26.67	6.81	2.01	5.78	0.96	52	0.32	1.61	0.83	0.3	-0.02	1.72
41	0	26.67	4.1	4.62	1.79	1.13	38	0.61	1.61	0.61	0.66	0.05	1.58
41	0	26.7	5.15	0.88	3.59	1.25	65	-0.15	1.61	0.71	-0.06	0.1	1.81
41	0	26.73	3.89	1.05	2.52	0.9	29	0.07	1.61	0.59	0.02	-0.05	1.46
41	0	27.04	5.07	2.19	3.17	1.3	48	0.23	1.61	0.71	0.34	0.11	1.68
41	0	27.46	5.94	2.03	4.49	0.98	28	0.32	1.61	0.77	0.31	-0.01	1.45
41	0	27.76	3.46	0.95	2.34	0.92	38	0.01	1.61	0.54	-0.02	-0.04	1.58
41	0	28.69	4.75	4.27	2.16	0.99	65	0.63	1.61	0.68	0.63	0	1.81
41	0	28.7	3.97	2.39	2.5	0.83	50	0.46	1.61	0.6	0.38	-0.08	1.7
41	0	29.39	4.67	1.23	3.54	0.77	70	0.2	1.61	0.67	0.09	-0.11	1.85
41	0	30.12	5.64	1.17	4.23	1.23	50	-0.02	1.61	0.75	0.07	0.09	1.7
41	0	31.6	6.09	3.51	4.23	1.17	30	0.48	1.61	0.78	0.55	0.07	1.48
41	0	32.35	4.55	1.85	3.04	1.14	78	0.21	1.61	0.66	0.27	0.06	1.89
42	0	22.95	4.17	1.68	2.93	0.91	53	0.27	1.62	0.62	0.23	-0.04	1.72
42	0	23.24	3.64	2.36	1.88	1.01	74	0.37	1.62	0.56	0.37	0	1.87
42	0	23.83	4.58	1.16	3.41	0.85	66	0.14	1.62	0.66	0.06	-0.07	1.82
42	0	24.91	6.42	3.32	4.39	1.47	44	0.35	1.62	0.81	0.52	0.17	1.64
42	0	25.18	5.81	0.99	4.41	1.3	81	-0.12	1.62	0.76	0	0.11	1.91
42	0	25.47	4.87	0.99	2.93	1.66	37	-0.22	1.62	0.69	0	0.22	1.57
42	0	25.65	4.66	2.29	2.95	0.96	43	0.38	1.62	0.67	0.36	-0.02	1.63
42	0	25.99	6.17	1.08	4.49	1.52	61	-0.15	1.62	0.79	0.03	0.18	1.79
42	0	26.06	4.49	3.4	2.86	1.01	35	0.53	1.62	0.65	0.53	0	1.54
42	0	26.22	4.49	1.38	3.29	1.05	40	0.12	1.62	0.65	0.14	0.02	1.6
42	0	26.51	6.4	2.92	4.16	2.11	30	0.14	1.62	0.81	0.47	0.32	1.48
42	0	26.78	6.1	1.71	3.87	2.01	48	-0.07	1.62	0.79	0.23	0.3	1.68
42	0	26.85	5.01	1.35	3.21	1.46	34	-0.03	1.62	0.7	0.13	0.16	1.53
42	0	27.1	6.16	2.87	4.03	1.83	24	0.2	1.62	0.79	0.46	0.26	1.38
42	0	27.99	3.61	2.23	2.37	1.04	30	0.33	1.62	0.56	0.35	0.02	1.48
42	0	29.68	4.04	2.99	2.3	1.06	112	0.45	1.62	0.61	0.48	0.03	2.05
42	0	32.65	4.98	2.71	3.83	1.19	30	0.36	1.62	0.7	0.43	0.08	1.48
43	0	18.29	4.03	0.76	2.21	1.64	48	-0.33	1.63	0.61	-0.12	0.21	1.68
43	0	19.49	5.59	1.06	3.74	1.31	37	-0.09	1.63	0.75	0.03	0.12	1.57
43	0	22.2	5.2	1.76	3.41	1	50	0.25	1.63	0.72	0.25	0	1.7
43	0	22.59	4.54	1	3.15	0.95	35	0.02	1.63	0.66	0	-0.02	1.54
43	0	23.32	5.08	2.4	3.07	1.61	50	0.17	1.63	0.71	0.38	0.21	1.7
43	0	24.39	5.11	1.37	3.62	1.44	25	-0.02	1.63	0.71	0.14	0.16	1.4
43	0	24.93	4.97	1.05	3.69	0.9	49	0.07	1.63	0.7	0.02	-0.05	1.69
43	0	25.26	3.7	0.59	2.11	1.18	51	-0.3	1.63	0.57	-0.23	0.07	1.71
43	0	25.43	4.03	1.98	1.71	1.36	47	0.16	1.63	0.61	0.3	0.13	1.67
43	0	26.33	5.61	2.61	4.02	1.41	47	0.27	1.63	0.75	0.42	0.15	1.67
43	0	28.63	5.48	2.69	3.74	1.29	64	0.32	1.63	0.74	0.43	0.11	1.81
43	0	29.76	4.25	2.26	3.07	0.86	36	0.42	1.63	0.63	0.35	-0.07	1.56
43	0	31.07	4.01	0.99	3.12	0.96	83	0.01	1.63	0.6	0	-0.02	1.92
43	0	31.41	3.77	1.18	2.83	0.69	82	0.23	1.63	0.58	0.07	-0.16	1.91
43	0	32.87	6.96	4.62	5.27	1.04	28	0.65	1.63	0.84	0.66	0.02	1.45
44	0	22.99	3.93	2.37	2.17	1.16	78	0.31	1.64	0.59	0.37	0.06	1.89
44	0	23.36	5.12	1.25	3.49	1.32	51	-0.02	1.64	0.71	0.1	0.12	1.71
44	0	23.39	3.49	1.79	1.81	1.07	34	0.22	1.64	0.54	0.25	0.03	1.53
44	0	23.55	4.87	1.13	3.6	1.11	53	0.01	1.64	0.69	0.05	0.05	1.72
44	0	24.34	5.73	1.11	3.5	2.23	47	-0.3	1.64	0.76	0.05	0.35	1.67
44	0	24.34	4.29	1.57	3.17	0.91	41	0.24	1.64	0.63	0.2	-0.04	1.61
44	0	24.82	5.54	1.91	3.87	1.35	46	0.15	1.64	0.74	0.28	0.13	1.66
44	0	25.31	4.68	1.74	3.15	0.76	45	0.36	1.64	0.67	0.24	-0.12	1.65
44	0	25.43	4.92	3.05	3.03	1.68	41	0.26	1.64	0.69	0.48	0.23	1.61
44	0	26.26	6.26	1.9	4.13	1.29	36	0.17	1.64	0.8	0.28	0.11	1.56
44	0	27.74	4.43	4.25	2.39	1	69	0.63	1.64	0.65	0.63	0	1.84
44	0	27.76	5.09	1.77	3.59	1.07	42	0.22	1.64	0.71	0.25	0.03	1.62
44	0	29.37	4.45	1.47	2.81	1.24	46	0.07	1.64	0.65	0.17	0.09	1.66
44	0	29.71	4.7	2.5	2.75	0.95	63	0.42	1.64	0.67	0.4	-0.02	1.8
44	0	29.74	5.7	3.24	3.84	1.34	57	0.38	1.64	0.76	0.51	0.13	1.76
44	0	29.76	4.41	2.34	3.34	1.03	35	0.36	1.64	0.64	0.37	0.01	1.54
44	0	32.18	5.37	5.03	3.33	1.42	60	0.55	1.64	0.73	0.7	0.15	1.78
44	0	32.79	5.47	2.35	4.18	0.78	47	0.48	1.64	0.74	0.37	-0.11	1.67
44	0	32.83	3.42	0.98	2.33	0.91	55	0.03	1.64	0.53	-0.01	-0.04	1.74
44	0	34.54	5.49	4.4	3.83	1.25	50	0.55	1.64	0.74	0.64	0.1	1.7
45	0	23.05	4.59	0.97	3.16	1.18	61	-0.09	1.65	0.66	-0.01	0.07	1.79
45	0	24.73	3.87	2.03	2.31	0.85	37	0.38	1.65	0.59	0.31	-0.07	1.57
45	0	24.9	6.65	3.2	4.12	1.21	41	0.42	1.65	0.82	0.51	0.08	1.61
45	0	25.14	4.24	1.3	2.77	1.4	54	-0.03	1.65	0.63	0.11	0.15	1.73
45	0	25.16	5.22	1.23	3.36	1.14	40	0.03	1.65	0.72	0.09	0.06	1.6
45	0	25.65	4.39	1.76	3.22	1.05	58	0.22	1.65	0.64	0.25	0.02	1.76
45	0	25.71	4.7	1.26	3.48	0.92	58	0.14	1.65	0.67	0.1	-0.04	1.76
45	0	26.13	4.57	7.24	2.29	1.13	43	0.81	1.65	0.66	0.86	0.05	1.63
45	0	26.26	3.55	0.86	2.38	1.18	37	-0.14	1.65	0.55	-0.07	0.07	1.57
45	0	26.4	5.05	1.17	3.48	1.54	29	-0.12	1.65	0.7	0.07	0.19	1.46
45	0	26.73	4.34	1.08	2.16	1.66	50	-0.19	1.65	0.64	0.03	0.22	1.7
45	0	27.22	5.04	1.98	3.02	1.26	35	0.2	1.65	0.7	0.3	0.1	1.54
45	0	27.41	4.88	3.15	2.81	1.21	119	0.42	1.65	0.69	0.5	0.08	2.08
45	0	27.66	5.46	2.52	3.21	1.55	39	0.21	1.65	0.74	0.4	0.19	1.59
45	0	27.68	5.24	0.99	3.26	1.33	47	-0.13	1.65	0.72	0	0.12	1.67
45	0	27.68	5.45	1.79	3.57	1.12	66	0.2	1.65	0.74	0.25	0.05	1.82
45	0	28.4	4.05	1.22	2.56	0.98	39	0.1	1.65	0.61	0.09	-0.01	1.59
45	0	29.27	4.48	0.74	3.12	1.14	30	-0.19	1.65	0.65	-0.13	0.06	1.48
45	0	30.67	5.37	2.14	3.56	1.3	75	0.22	1.65	0.73	0.33	0.11	1.88
45	0	30.69	5.26	1.27	3.7	1.24	81	0.01	1.65	0.72	0.1	0.09	1.91
45	0	33.25	4.56	1.26	3.09	1.05	44	0.08	1.65	0.66	0.1	0.02	1.64
46	0	21.83	6.08	0.77	4.7	1.44	52	-0.27	1.66	0.78	-0.11	0.16	1.72
46	0	22.15	5.18	1.72	3.73	1.37	47	0.1	1.66	0.71	0.24	0.14	1.67
46	0	23.24	4.77	1.38	3.04	1.23	31	0.05	1.66	0.68	0.14	0.09	1.49
46	0	24.26	5.19	1.92	3.77	1.07	33	0.25	1.66	0.72	0.28	0.03	1.52
46	0	24.3	5.02	2.54	3.35	1.15	56	0.34	1.66	0.7	0.4	0.06	1.75
46	0	24.38	4.4	1.95	2.98	0.97	32	0.3	1.66	0.64	0.29	-0.01	1.51
46	0	24.68	4.85	2.49	3.22	0.92	51	0.43	1.66	0.69	0.4	-0.04	1.71
46	0	25.08	5.72	1.79	4.57	0.98	59	0.26	1.66	0.76	0.25	-0.01	1.77
46	0	26.22	5.21	2.16	4.15	0.96	36	0.35	1.66	0.72	0.33	-0.02	1.56
46	0	26.57	4.29	1.61	2.35	1.12	48	0.16	1.66	0.63	0.21	0.05	1.68
46	0	26.59	4.87	6.96	2.46	1.28	45	0.74	1.66	0.69	0.84	0.11	1.65
46	0	26.72	5.59	1.51	3.79	1.4	38	0.03	1.66	0.75	0.18	0.15	1.58
46	0	27.43	4.38	1.93	2.7	1.13	53	0.23	1.66	0.64	0.29	0.05	1.72
46	0	27.68	5.62	1.5	4.18	0.98	40	0.18	1.66	0.75	0.18	-0.01	1.6
46	0	27.68	5.46	1.73	4.22	1.05	109	0.22	1.66	0.74	0.24	0.02	2.04
46	0	27.74	3.02	2.29	1.6	0.96	29	0.38	1.66	0.48	0.36	-0.02	1.46
46	0	27.85	5.44	5.59	3.17	1.23	36	0.66	1.66	0.74	0.75	0.09	1.56
46	0	28.4	6.21	5.63	4.5	1.36	19	0.62	1.66	0.79	0.75	0.13	1.28
46	0	29.04	5.11	4.44	2.6	1.22	64	0.56	1.66	0.71	0.65	0.09	1.81
46	0	29.41	4.87	1.89	3.32	1.02	69	0.27	1.66	0.69	0.28	0.01	1.84
46	0	31.46	4.76	2.36	3.01	1.39	30	0.23	1.66	0.68	0.37	0.14	1.48
46	0	31.62	3.59	2.86	2.2	0.81	42	0.55	1.66	0.56	0.46	-0.09	1.62
47	0	20.2	4.95	1.14	2.59	1.96	39	-0.24	1.67	0.69	0.06	0.29	1.59
47	0	21.97	3.52	0.67	1.69	1.32	70	-0.29	1.67	0.55	-0.17	0.12	1.85
47	0	23.32	4.79	1.16	2.94	1.45	53	-0.1	1.67	0.68	0.06	0.16	1.72
47	0	23.34	5.59	1.63	4.17	1.09	43	0.17	1.67	0.75	0.21	0.04	1.63
47	0	25.28	5.84	1.27	4.28	1.58	55	-0.09	1.67	0.77	0.1	0.2	1.74
47	0	25.43	5.22	0.74	3.21	1.33	63	-0.25	1.67	0.72	-0.13	0.12	1.8
47	0	25.61	5.93	1.59	3.67	1.28	74	0.09	1.67	0.77	0.2	0.11	1.87
47	0	25.69	4.28	1.39	2.83	0.96	69	0.16	1.67	0.63	0.14	-0.02	1.84
47	0	26.12	3.57	1.8	2.34	1.01	48	0.25	1.67	0.55	0.26	0	1.68
47	0	26.29	5.74	2.5	3.23	1.38	73	0.26	1.67	0.76	0.4	0.14	1.86
47	0	26.72	5.4	2.22	4.64	1.33	69	0.22	1.67	0.73	0.35	0.12	1.84
47	0	27.66	4.44	4.57	1.63	1.42	56	0.51	1.67	0.65	0.66	0.15	1.75
47	0	27.77	5.04	1.42	3.48	1.34	38	0.03	1.67	0.7	0.15	0.13	1.58
47	0	28.04	4.07	0.57	2.69	1.13	57	-0.3	1.67	0.61	-0.24	0.05	1.76
47	0	28.06	6.44	1.68	6.1	1.43	84	0.07	1.67	0.81	0.23	0.16	1.92
47	0	30.32	3.65	1.66	1.83	1.43	54	0.06	1.67	0.56	0.22	0.16	1.73
47	0	30.99	4.12	3.21	2.56	1.19	21	0.43	1.67	0.61	0.51	0.08	1.32
48	0	19.69	3.81	1.43	2.02	1.33	36	0.03	1.68	0.58	0.16	0.12	1.56
48	0	21.88	4.39	1.03	3.09	1.25	52	-0.08	1.68	0.64	0.01	0.1	1.72
48	0	22.79	3.25	0.85	1.93	0.99	43	-0.07	1.68	0.51	-0.07	0	1.63
48	0	22.91	4.97	2.69	3.36	1.17	38	0.36	1.68	0.7	0.43	0.07	1.58
48	0	22.98	4.47	1.21	2.73	1.11	71	0.04	1.68	0.65	0.08	0.05	1.85
48	0	23.26	4.71	1.32	3.22	1.24	57	0.03	1.68	0.67	0.12	0.09	1.76
48	0	23.66	4.6	2.72	2.97	0.96	29	0.45	1.68	0.66	0.43	-0.02	1.46
48	0	23.94	6.38	4.03	3.91	1.22	40	0.52	1.68	0.8	0.61	0.09	1.6
48	0	24.82	4.42	1.53	2.43	1.11	48	0.14	1.68	0.65	0.18	0.05	1.68
48	0	25.1	5.31	1.81	3.52	1.01	45	0.25	1.68	0.73	0.26	0	1.65
48	0	25.65	5.69	2.6	3.9	1.25	48	0.32	1.68	0.76	0.41	0.1	1.68
48	0	25.8	3.86	2.02	2.14	0.91	59	0.35	1.68	0.59	0.31	-0.04	1.77
48	0	27.1	4.71	2.48	2.85	1.39	57	0.25	1.68	0.67	0.39	0.14	1.76
48	0	27.55	4.22	0.68	2.74	1.39	40	-0.31	1.68	0.63	-0.17	0.14	1.6
48	0	28.69	4.63	2.13	2.83	1.04	44	0.31	1.68	0.67	0.33	0.02	1.64
48	0	29.37	4.56	6.61	2.23	1.03	102	0.81	1.68	0.66	0.82	0.01	2.01
48	0	30.67	3.18	0.66	2.08	0.98	37	-0.17	1.68	0.5	-0.18	-0.01	1.57
48	0	31.86	3.9	1.73	2.78	0.8	25	0.33	1.68	0.59	0.24	-0.1	1.4
48	0	33.87	5.94	2.54	4.66	1.19	69	0.33	1.68	0.77	0.4	0.08	1.84
49	0	19.25	4.08	0.64	2.43	1.39	50	-0.34	1.69	0.61	-0.19	0.14	1.7
49	0	23.67	5.29	1.29	3.06	1.51	46	-0.07	1.69	0.72	0.11	0.18	1.66
49	0	24	4.26	2.81	1.74	1.75	37	0.21	1.69	0.63	0.45	0.24	1.57
49	0	24.16	3.38	1.41	2	0.95	47	0.17	1.69	0.53	0.15	-0.02	1.67
49	0	24.34	4.8	3.44	3.05	1.13	38	0.48	1.69	0.68	0.54	0.05	1.58
49	0	25.16	4.79	2.56	2.88	1.14	99	0.35	1.69	0.68	0.41	0.06	2
49	0	25.86	6.71	2.99	4.62	1.41	60	0.33	1.69	0.83	0.48	0.15	1.78
49	0	26.08	5.34	2.55	3.02	1.09	92	0.37	1.69	0.73	0.41	0.04	1.96
49	0	26.18	4.03	0.92	2.85	1.22	50	-0.12	1.69	0.61	-0.04	0.09	1.7
49	0	26.53	4.76	0.59	3.11	1.51	58	-0.41	1.69	0.68	-0.23	0.18	1.76
49	0	26.61	4.43	0.97	2.77	1.17	103	-0.08	1.69	0.65	-0.01	0.07	2.01
49	0	26.64	5.4	3.08	3.99	1.05	31	0.47	1.69	0.73	0.49	0.02	1.49
49	0	26.99	4.5	1.47	3.2	1.01	39	0.16	1.69	0.65	0.17	0	1.59
49	0	27.55	5.93	4.32	3.9	1.14	34	0.58	1.69	0.77	0.64	0.06	1.53
49	0	28.38	3.98	1.58	2.38	1.09	40	0.16	1.69	0.6	0.2	0.04	1.6
49	0	28.73	5.3	2.93	2.89	1.17	44	0.4	1.69	0.72	0.47	0.07	1.64
49	0	29.41	5.24	1.54	3.5	1.37	56	0.05	1.69	0.72	0.19	0.14	1.75
50	0	21.55	4.59	1.15	3	1.06	98	0.04	1.7	0.66	0.06	0.03	1.99
50	0	23.05	4.32	1.05	3	1.1	40	-0.02	1.7	0.64	0.02	0.04	1.6
50	0	23.34	6.75	1.83	4.33	1.65	39	0.04	1.7	0.83	0.26	0.22	1.59
50	0	23.72	4.04	1.64	2.72	1.21	30	0.13	1.7	0.61	0.21	0.08	1.48
50	0	24.01	2.47	0.69	1.39	0.85	54	-0.09	1.7	0.39	-0.16	-0.07	1.73
50	0	24.68	6.44	2.5	4.21	1.64	53	0.18	1.7	0.81	0.4	0.21	1.72
50	0	24.82	4.75	1.01	2.7	1.34	66	-0.12	1.7	0.68	0	0.13	1.82
50	0	25.21	3.91	3.43	2.03	1.07	58	0.51	1.7	0.59	0.54	0.03	1.76
50	0	25.31	3.73	0.85	2.64	0.77	36	0.04	1.7	0.57	-0.07	-0.11	1.56
50	0	26.06	3.51	1.99	1.98	0.94	38	0.33	1.7	0.55	0.3	-0.03	1.58
50	0	26.3	5.85	0.95	3.92	1.51	74	-0.2	1.7	0.77	-0.02	0.18	1.87
50	0	26.33	4.8	1.03	2.74	1.79	66	-0.24	1.7	0.68	0.01	0.25	1.82
50	0	26.72	5.19	1.27	4.15	1.12	37	0.05	1.7	0.72	0.1	0.05	1.57
50	0	26.85	6.74	2.34	4.46	1.27	49	0.27	1.7	0.83	0.37	0.1	1.69
50	0	26.89	6.59	4	4.43	1.41	37	0.45	1.7	0.82	0.6	0.15	1.57
50	0	28.65	3.95	3.71	2.44	0.82	24	0.66	1.7	0.6	0.57	-0.09	1.38
50	0	28.73	3.62	3.57	2.39	0.78	25	0.66	1.7	0.56	0.55	-0.11	1.4
50	0	28.91	4.82	5.61	2.99	0.93	74	0.78	1.7	0.68	0.75	-0.03	1.87
50	0	28.98	4.72	2.25	3.23	0.95	29	0.37	1.7	0.67	0.35	-0.02	1.46
50	0	29.07	5.91	2.34	3.76	1.51	45	0.19	1.7	0.77	0.37	0.18	1.65
50	0	30.99	3.03	0.79	1.96	0.75	75	0.02	1.7	0.48	-0.1	-0.12	1.88
50	0	32.28	4.88	1.29	3.53	1.22	108	0.02	1.7	0.69	0.11	0.09	2.03
51	0	19.16	5.66	1.09	3.42	1.98	60	-0.26	1.71	0.75	0.04	0.3	1.78
51	0	19.92	5.55	1.93	3.91	1.24	39	0.19	1.71	0.74	0.29	0.09	1.59
51	0	22.76	5.87	1.3	4.34	1.51	31	-0.07	1.71	0.77	0.11	0.18	1.49
51	0	22.92	4.65	2.32	2.79	1.25	40	0.27	1.71	0.67	0.37	0.1	1.6
51	0	23.53	4.94	5.06	2.59	1.22	41	0.62	1.71	0.69	0.7	0.09	1.61
51	0	23.88	6.44	2	4.85	1.31	33	0.18	1.71	0.81	0.3	0.12	1.52
51	0	23.95	4.34	0.84	2.5	1.34	31	-0.2	1.71	0.64	-0.08	0.13	1.49
51	0	24.39	4.17	0.56	2.59	1.54	49	-0.44	1.71	0.62	-0.25	0.19	1.69
51	0	24.61	4	2.03	2.74	0.87	29	0.37	1.71	0.6	0.31	-0.06	1.46
51	0	24.68	4.24	1.88	2.63	1.23	55	0.18	1.71	0.63	0.27	0.09	1.74
51	0	24.68	4.73	1.36	3.41	1.11	77	0.09	1.71	0.67	0.13	0.05	1.89
51	0	25.31	5.62	4.09	3.07	1.3	120	0.5	1.71	0.75	0.61	0.11	2.08
51	0	25.66	5.39	0.86	3.35	1.28	48	-0.17	1.71	0.73	-0.07	0.11	1.68
51	0	26.12	4.83	0.98	3.51	1.24	64	-0.1	1.71	0.68	-0.01	0.09	1.81
51	0	26.47	4.56	1.34	3.01	1.04	110	0.11	1.71	0.66	0.13	0.02	2.04
51	0	26.57	5.75	1.23	4.22	1.1	115	0.05	1.71	0.76	0.09	0.04	2.06
51	0	26.85	5.59	2.06	3.82	1.23	41	0.22	1.71	0.75	0.31	0.09	1.61
51	0	28.34	6.17	4.05	3.52	1.25	62	0.51	1.71	0.79	0.61	0.1	1.79
51	0	29.04	5.11	1.76	3.85	1.14	83	0.19	1.71	0.71	0.25	0.06	1.92
51	0	30.04	4.37	1.25	2.87	1.1	41	0.06	1.71	0.64	0.1	0.04	1.61
51	0	30.1	5.12	1.8	4.03	1.02	69	0.25	1.71	0.71	0.26	0.01	1.84
51	0	31.25	5.13	1.7	3.74	0.96	46	0.25	1.71	0.71	0.23	-0.02	1.66
52	0	22.04	4.65	1.23	3.65	0.95	92	0.11	1.72	0.67	0.09	-0.02	1.96
52	0	22.76	5.58	2.07	3.67	1.08	44	0.28	1.72	0.75	0.32	0.03	1.64
52	0	23.31	4.38	0.65	2.74	1.3	81	-0.3	1.72	0.64	-0.19	0.11	1.91
52	0	23.74	4.1	3.5	2.61	1.13	54	0.49	1.72	0.61	0.54	0.05	1.73
52	0	24.57	4.22	0.89	2.58	1.22	88	-0.14	1.72	0.63	-0.05	0.09	1.94
52	0	26.13	4.97	9.22	2.18	1.28	73	0.86	1.72	0.7	0.96	0.11	1.86
52	0	26.45	4.47	0.81	3.05	1.18	63	-0.16	1.72	0.65	-0.09	0.07	1.8
52	0	26.61	4.53	1.15	3.58	0.99	48	0.07	1.72	0.66	0.06	0	1.68
52	0	27.43	6.16	2.99	4.38	0.89	56	0.53	1.72	0.79	0.48	-0.05	1.75
52	0	27.92	4.56	2.28	3.56	0.94	36	0.38	1.72	0.66	0.36	-0.03	1.56
52	0	28.93	4.96	5.21	2.66	1.3	26	0.6	1.72	0.7	0.72	0.11	1.41
52	0	29.03	4.86	0.68	3.09	1.74	36	-0.41	1.72	0.69	-0.17	0.24	1.56
52	0	29.06	5.89	4.76	2.51	1.35	77	0.55	1.72	0.77	0.68	0.13	1.89
52	0	29.4	6.44	14.11	2.87	1.8	51	0.89	1.72	0.81	1.15	0.26	1.71
52	0	29.41	5.96	2	3.81	1.46	56	0.14	1.72	0.78	0.3	0.16	1.75
52	0	29.56	4.95	2.71	3.61	1.02	22	0.42	1.72	0.69	0.43	0.01	1.34
53	0	21.55	5.13	0.91	4.02	1.25	60	-0.14	1.72	0.71	-0.04	0.1	1.78
53	0	23.31	5.25	2.52	3.31	1.19	35	0.33	1.72	0.72	0.4	0.08	1.54
53	0	23.88	5.76	1.11	3.73	1.61	53	-0.16	1.72	0.76	0.05	0.21	1.72
53	0	24.22	6.24	1.8	4.56	1.09	75	0.22	1.72	0.8	0.26	0.04	1.88
53	0	24.54	4.04	0.66	2.26	1.32	56	-0.3	1.72	0.61	-0.18	0.12	1.75
53	0	25.04	5.06	0.78	3.57	1.19	47	-0.18	1.72	0.7	-0.11	0.08	1.67
53	0	25.56	4.97	2.72	3.23	1.06	41	0.41	1.72	0.7	0.43	0.03	1.61
53	0	26.72	4.55	0.56	3.07	1.28	99	-0.36	1.72	0.66	-0.25	0.11	2
53	0	29.91	4.14	1.53	2.59	1.2	25	0.11	1.72	0.62	0.18	0.08	1.4
54	0	19.96	4.9	0.63	3.33	1.43	62	-0.36	1.73	0.69	-0.2	0.16	1.79
54	0	21.16	2.99	0.42	1.47	1.12	58	-0.43	1.73	0.48	-0.38	0.05	1.76
54	0	21.78	3.65	0.55	1.46	1.5	157	-0.44	1.73	0.56	-0.26	0.18	2.2
54	0	22.53	4.6	0.92	3.06	1.24	47	-0.13	1.73	0.66	-0.04	0.09	1.67
54	0	24.39	3.75	1	1.78	1.21	70	-0.08	1.73	0.57	0	0.08	1.85
54	0	24.68	3.25	1.56	1.05	1.75	65	-0.05	1.73	0.51	0.19	0.24	1.81
54	0	24.86	4.59	2.15	3.13	1.17	60	0.26	1.73	0.66	0.33	0.07	1.78
54	0	25.65	4.51	2.52	2.94	1.2	148	0.32	1.73	0.65	0.4	0.08	2.17
54	0	25.9	4.64	1.79	2.98	1.14	33	0.2	1.73	0.67	0.25	0.06	1.52
54	0	26.37	5.48	4.37	3.18	1.36	38	0.51	1.73	0.74	0.64	0.13	1.58
54	0	26.45	4.87	1.97	3.23	0.89	61	0.35	1.73	0.69	0.29	-0.05	1.79
54	0	26.62	4.06	0.91	2.29	1.34	46	-0.17	1.73	0.61	-0.04	0.13	1.66
54	0	27.04	4.98	3.16	3.14	1.03	37	0.49	1.73	0.7	0.5	0.01	1.57
54	0	28.09	4.86	1.92	2.73	1.01	69	0.28	1.73	0.69	0.28	0	1.84
54	0	29.06	5	1.92	3.27	1.33	59	0.16	1.73	0.7	0.28	0.12	1.77
54	0	31.52	4.12	3.86	2.43	1.06	37	0.56	1.73	0.61	0.59	0.03	1.57
55	0	22.66	5.44	1.04	3.71	1.24	43	-0.08	1.74	0.74	0.02	0.09	1.63
55	0	23.77	5.05	1.02	3.35	1.13	44	-0.04	1.74	0.7	0.01	0.05	1.64
55	0	25.16	6.56	1.62	4.37	1.49	65	0.04	1.74	0.82	0.21	0.17	1.81
55	0	25.35	3.85	4.67	2.42	1.03	36	0.66	1.74	0.59	0.67	0.01	1.56
55	0	26.58	5.11	1.71	3.37	1.33	74	0.11	1.74	0.71	0.23	0.12	1.87
56	0	22.06	5.69	2.29	3.36	1.24	39	0.27	1.75	0.76	0.36	0.09	1.59
56	0	23.1	4.1	1.27	2.07	1.33	59	-0.02	1.75	0.61	0.1	0.12	1.77
56	0	25.18	5.47	0.96	3.35	1.42	47	-0.17	1.75	0.74	-0.02	0.15	1.67
56	0	25.69	4.03	1.05	2.84	0.95	95	0.04	1.75	0.61	0.02	-0.02	1.98
56	0	26.26	6.47	1.37	4.77	1.36	48	0	1.75	0.81	0.14	0.13	1.68
56	0	27.34	3.76	1.27	2.39	1	26	0.1	1.75	0.58	0.1	0	1.41
56	0	28.06	4.42	1.65	3.06	0.94	46	0.24	1.75	0.65	0.22	-0.03	1.66
56	0	28.06	5.14	3.78	3.16	1.05	39	0.56	1.75	0.71	0.58	0.02	1.59
56	0	28.36	6.02	2.27	4.54	1.29	58	0.25	1.75	0.78	0.36	0.11	1.76
56	0	29.41	5.24	3.25	2.81	1.11	55	0.47	1.75	0.72	0.51	0.05	1.74
56	0	30	5.97	1.42	4.1	1.79	53	-0.1	1.75	0.78	0.15	0.25	1.72
56	0	31.18	4.99	1.68	3.19	1.11	53	0.18	1.75	0.7	0.23	0.05	1.72
57	0	18.9	6.91	1.6	4.45	2.08	97	-0.11	1.76	0.84	0.2	0.32	1.99
57	0	22.06	5.45	2.12	2.85	1.42	116	0.17	1.76	0.74	0.33	0.15	2.06
57	0	22.99	6.36	0.93	4.09	1.97	62	-0.33	1.76	0.8	-0.03	0.29	1.79
57	0	24.3	5.18	2.14	3.45	1.2	50	0.25	1.76	0.71	0.33	0.08	1.7
57	0	25.01	6.42	1.53	4.06	1.8	32	-0.07	1.76	0.81	0.18	0.26	1.51
57	0	25.69	4.46	0.89	2.83	1.54	33	-0.24	1.76	0.65	-0.05	0.19	1.52
57	0	26.06	4.58	1.01	2.66	1.18	59	-0.07	1.76	0.66	0	0.07	1.77
57	0	26.08	3.51	1.28	1.75	1.18	117	0.04	1.76	0.55	0.11	0.07	2.07
57	0	26.23	5.56	0.74	3.22	1.56	37	-0.32	1.76	0.75	-0.13	0.19	1.57
57	0	26.42	5.74	1.64	3.99	1.37	58	0.08	1.76	0.76	0.21	0.14	1.76
57	0	27.36	4.99	1.97	3.2	1.52	48	0.11	1.76	0.7	0.29	0.18	1.68
57	0	27.38	4.91	2.03	2.22	1.57	41	0.11	1.76	0.69	0.31	0.2	1.61
57	0	27.76	6.1	2.16	4.64	0.94	74	0.36	1.76	0.79	0.33	-0.03	1.87
57	0	28.01	4.63	1.76	2.65	1.48	58	0.08	1.76	0.67	0.25	0.17	1.76
57	0	28.73	3.93	1.6	2.27	0.94	93	0.23	1.76	0.59	0.2	-0.03	1.97
57	0	29.05	3.51	0.92	1.94	1.05	52	-0.06	1.76	0.55	-0.04	0.02	1.72
57	0	34.87	5.18	2.63	2.96	1.2	30	0.34	1.76	0.71	0.42	0.08	1.48
58	0	25.1	4.94	1.41	2.56	1.64	62	-0.07	1.76	0.69	0.15	0.21	1.79
58	0	25.4	6.04	1.22	4.21	1.72	59	-0.15	1.76	0.78	0.09	0.24	1.77
58	0	25.53	5.65	2.65	3.95	1.24	113	0.33	1.76	0.75	0.42	0.09	2.05
58	0	25.61	5.02	1.09	3.63	1.25	52	-0.06	1.76	0.7	0.04	0.1	1.72
58	0	26.42	4.64	1.68	3.35	1.1	30	0.18	1.76	0.67	0.23	0.04	1.48
58	0	26.75	4.72	2.41	3.28	1.27	58	0.28	1.76	0.67	0.38	0.1	1.76
58	0	26.77	6.87	3.21	5.65	1.07	63	0.48	1.76	0.84	0.51	0.03	1.8
58	0	28.03	3.93	1.56	2.5	0.98	34	0.2	1.76	0.59	0.19	-0.01	1.53
58	0	28.39	4.06	1.99	2.48	0.91	90	0.34	1.76	0.61	0.3	-0.04	1.95
58	0	30.35	4.84	2.19	2.7	1.29	92	0.23	1.76	0.68	0.34	0.11	1.96
58	0	30.41	4.68	1.6	3.12	0.99	50	0.21	1.76	0.67	0.2	0	1.7
58	0	33.31	4.93	1.93	2.88	1.25	53	0.19	1.76	0.69	0.29	0.1	1.72
59	0	24.24	4.96	1.78	3.18	1.18	46	0.18	1.77	0.7	0.25	0.07	1.66
59	0	24.62	4.84	0.94	2.92	1.36	56	-0.16	1.77	0.68	-0.03	0.13	1.75
59	0	24.96	5.24	2.07	3.69	0.95	44	0.34	1.77	0.72	0.32	-0.02	1.64
59	0	25.61	3.02	0.92	1.81	0.79	44	0.07	1.77	0.48	-0.04	-0.1	1.64
59	0	26.09	5.75	0.9	4.17	1.73	48	-0.28	1.77	0.76	-0.05	0.24	1.68
59	0	32.19	5.77	3.45	4.1	1.47	26	0.37	1.77	0.76	0.54	0.17	1.41
60	0	24.3	4.93	0.69	4.17	0.94	35	-0.13	1.78	0.69	-0.16	-0.03	1.54
60	0	24.91	4.48	0.51	3.1	1.22	90	-0.38	1.78	0.65	-0.29	0.09	1.95
60	0	25.06	4.33	1.28	3.22	0.93	46	0.14	1.78	0.64	0.11	-0.03	1.66
60	0	25.08	3.45	0.82	2.12	1.17	39	-0.15	1.78	0.54	-0.09	0.07	1.59
60	0	25.9	4.98	1.3	2.42	1.75	59	-0.13	1.78	0.7	0.11	0.24	1.77
60	0	26.53	3.85	1.25	1.9	1.16	61	0.03	1.78	0.59	0.1	0.06	1.79
60	0	26.77	5.55	1.95	3.89	1.09	67	0.25	1.78	0.74	0.29	0.04	1.83
60	0	28.28	5.26	3.62	3.09	1.16	69	0.49	1.78	0.72	0.56	0.06	1.84
60	0	28.93	3.84	1.29	2.69	0.92	88	0.15	1.78	0.58	0.11	-0.04	1.94
60	0	29.39	7.12	3.14	3.91	1.89	50	0.22	1.78	0.85	0.5	0.28	1.7
61	0	22.95	5.18	2.2	3.05	1.22	75	0.26	1.79	0.71	0.34	0.09	1.88
61	0	30.86	5.65	3.01	4.21	1.09	37	0.44	1.79	0.75	0.48	0.04	1.57
62	0	22.15	6.24	0.94	4.44	1.62	27	-0.24	1.79	0.8	-0.03	0.21	1.43
62	0	23.62	5.03	0.65	3.65	1.29	73	-0.3	1.79	0.7	-0.19	0.11	1.86
62	0	24.69	5.53	1.48	3.99	1.04	34	0.15	1.79	0.74	0.17	0.02	1.53
62	0	25.08	3.05	2.01	0.76	0.95	67	0.33	1.79	0.48	0.3	-0.02	1.83
62	0	26.2	4.91	1.27	3.29	1.05	42	0.08	1.79	0.69	0.1	0.02	1.62
62	0	26.4	4.74	2.93	2.75	0.94	87	0.49	1.79	0.68	0.47	-0.03	1.94
62	0	26.61	5.28	1.6	3.69	1.37	72	0.07	1.79	0.72	0.2	0.14	1.86
62	0	27.47	2.31	1.82	1.22	0.67	43	0.43	1.79	0.36	0.26	-0.17	1.63
62	0	27.55	4.44	3.08	1.93	1.2	38	0.41	1.79	0.65	0.49	0.08	1.58
62	0	28.65	4.73	0.98	3.23	1.23	63	-0.1	1.79	0.67	-0.01	0.09	1.8
62	0	29.4	4.17	0.89	2.7	1	142	-0.05	1.79	0.62	-0.05	0	2.15
63	0	17.97	6.02	0.59	3.19	2.99	44	-0.7	1.8	0.78	-0.23	0.48	1.64
63	0	25	5.11	4.19	1.73	1.42	81	0.47	1.8	0.71	0.62	0.15	1.91
63	0	25.65	4.29	0.88	3.13	0.92	84	-0.02	1.8	0.63	-0.06	-0.04	1.92
63	0	31.05	4.83	2.27	3.44	1.12	87	0.31	1.8	0.68	0.36	0.05	1.94
64	0	21.45	5.81	1.12	3.42	1.87	121	-0.22	1.81	0.76	0.05	0.27	2.08
64	0	27.66	6.97	0.84	4.84	1.64	46	-0.29	1.81	0.84	-0.08	0.21	1.66
65	0	21.56	5.4	1.05	3.82	1.65	71	-0.2	1.81	0.73	0.02	0.22	1.85
65	0	22.68	4.81	0.55	2.38	1.71	52	-0.49	1.81	0.68	-0.26	0.23	1.72
65	0	23.88	4.57	0.73	3.19	1.43	41	-0.29	1.81	0.66	-0.14	0.16	1.61
65	0	24.73	3.22	1.79	1.73	1.36	42	0.12	1.81	0.51	0.25	0.13	1.62
65	0	25.06	5.34	6.18	3.35	1.16	28	0.73	1.81	0.73	0.79	0.06	1.45
65	0	27.94	4.33	2.34	2.63	1.12	105	0.32	1.81	0.64	0.37	0.05	2.02
66	0	24.44	4.88	0.94	2.77	1.56	44	-0.22	1.82	0.69	-0.03	0.19	1.64
66	0	24.68	5.34	1.77	3.97	1.17	43	0.18	1.82	0.73	0.25	0.07	1.63
66	0	26.9	5.18	2.46	4.08	0.99	39	0.4	1.82	0.71	0.39	0	1.59
66	0	27.51	4.06	1.07	2.52	1.01	69	0.03	1.82	0.61	0.03	0	1.84
66	0	29	4.34	2.7	2.58	0.84	70	0.51	1.82	0.64	0.43	-0.08	1.85
67	0	25.39	4.68	1.12	3.33	0.96	113	0.07	1.83	0.67	0.05	-0.02	2.05
67	0	26.23	6.47	13.09	3.01	1.51	33	0.94	1.83	0.81	1.12	0.18	1.52
67	0	27.24	3.64	1.05	2.67	0.95	99	0.04	1.83	0.56	0.02	-0.02	2
67	0	27.94	4.95	4.4	2.38	1.11	110	0.6	1.83	0.69	0.64	0.05	2.04
67	0	29.07	5.08	2.46	3.68	1.05	37	0.37	1.83	0.71	0.39	0.02	1.57
68	0	22.46	4.59	1.03	2.87	1.25	65	-0.08	1.83	0.66	0.01	0.1	1.81
68	0	23.62	4.83	0.95	2.97	1.5	68	-0.2	1.83	0.68	-0.02	0.18	1.83
68	0	24.3	4.37	3.67	3.14	1.12	75	0.52	1.83	0.64	0.56	0.05	1.88
68	0	25.83	5.97	1.44	4.58	0.86	54	0.22	1.83	0.78	0.16	-0.07	1.73
68	0	30.8	3.88	1.07	2.57	0.92	100	0.07	1.83	0.59	0.03	-0.04	2
69	0	21.97	5.62	0.88	3.74	1.43	70	-0.21	1.84	0.75	-0.06	0.16	1.85
69	0	31.83	4.78	3.69	2.88	1.08	25	0.53	1.84	0.68	0.57	0.03	1.4
70	0	25.97	5.07	5.11	1.97	1.64	72	0.49	1.85	0.71	0.71	0.21	1.86
71	0	21.09	4.29	0.88	3.3	1.34	156	-0.18	1.85	0.63	-0.06	0.13	2.19
71	0	23.51	5.28	0.9	4.23	1.11	35	-0.09	1.85	0.72	-0.05	0.05	1.54
71	0	23.92	2.93	2.57	1.22	0.93	67	0.44	1.85	0.47	0.41	-0.03	1.83
73	0	17.44	3.36	0.87	2.12	0.88	48	0	1.86	0.53	-0.06	-0.06	1.68
73	0	22.39	4.42	0.57	2.72	1.44	78	-0.4	1.86	0.65	-0.24	0.16	1.89
73	0	22.68	5.4	0.73	3.7	1.5	29	-0.31	1.86	0.73	-0.14	0.18	1.46
73	0	26.62	3.25	0.34	2.14	1.11	95	-0.51	1.86	0.51	-0.47	0.05	1.98
73	0	30.86	3.39	1.15	2.1	0.89	43	0.11	1.86	0.53	0.06	-0.05	1.63
74	0	23.71	4.2	1.19	2.67	1.21	33	-0.01	1.87	0.62	0.08	0.08	1.52
74	0	28.6	4.35	1.51	2.84	1.18	73	0.11	1.87	0.64	0.18	0.07	1.86
75	0	19.96	5.12	1.07	3.37	1.49	59	-0.14	1.88	0.71	0.03	0.17	1.77
76	0	22.31	2.89	0.52	1.91	0.73	42	-0.15	1.88	0.46	-0.28	-0.14	1.62
76	0	23.81	5.29	0.79	3.72	1.52	33	-0.28	1.88	0.72	-0.1	0.18	1.52
77	0	22.23	4.46	1	3.28	0.92	56	0.04	1.89	0.65	0	-0.04	1.75
78	0	29.06	4.03	3.09	2.18	0.74	22	0.62	1.89	0.61	0.49	-0.13	1.34
79	0	24.69	3.32	3.28	1.39	1.31	184	0.4	1.9	0.52	0.52	0.12	2.26
80	0	23.46	3.87	1.03	2.3	1.2	55	-0.07	1.9	0.59	0.01	0.08	1.74
20	1	19.56	4.29	0.91	2.78	1.38	67	-0.18	1.3	0.63	-0.04	0.14	1.83
20	1	22.06	6.57	0.91	4.21	2.17	29	-0.38	1.3	0.82	-0.04	0.34	1.46
20	1	25.46	4.83	0.66	2.98	1.5	52	-0.36	1.3	0.68	-0.18	0.18	1.72
21	1	20.2	3.66	0.83	0.83	1.71	35	-0.31	1.32	0.56	-0.08	0.23	1.54
21	1	23.67	4.87	1.76	3.02	1.04	51	0.23	1.32	0.69	0.25	0.02	1.71
22	1	20.78	4.64	0.8	2.75	1.56	35	-0.29	1.34	0.67	-0.1	0.19	1.54
23	1	16.76	4.44	0.69	2.52	1.73	31	-0.4	1.36	0.65	-0.16	0.24	1.49
23	1	16.96	4.9	0.51	2.47	1.7	66	-0.52	1.36	0.69	-0.29	0.23	1.82
23	1	18.82	4.91	0.63	2.54	2.06	50	-0.51	1.36	0.69	-0.2	0.31	1.7
23	1	18.82	3.72	0.69	2.23	1.54	35	-0.35	1.36	0.57	-0.16	0.19	1.54
23	1	19.2	5.92	0.73	3	2.38	27	-0.51	1.36	0.77	-0.14	0.38	1.43
23	1	19.38	4.23	0.53	2.27	1.48	56	-0.45	1.36	0.63	-0.28	0.17	1.75
23	1	19.6	4.24	1.06	2.34	1.21	50	-0.06	1.36	0.63	0.03	0.08	1.7
23	1	20.55	4.5	0.68	2.57	1.5	39	-0.34	1.36	0.65	-0.17	0.18	1.59
23	1	20.58	5.11	0.8	3.13	1.55	40	-0.29	1.36	0.71	-0.1	0.19	1.6
23	1	21.31	5.6	0.77	3.05	2.28	28	-0.47	1.36	0.75	-0.11	0.36	1.45
23	1	21.36	3.77	0.68	2.2	1.83	38	-0.43	1.36	0.58	-0.17	0.26	1.58
23	1	21.64	5.61	0.65	3.6	1.81	45	-0.44	1.36	0.75	-0.19	0.26	1.65
24	1	16.9	3.93	0.56	1.44	1.77	22	-0.5	1.38	0.59	-0.25	0.25	1.34
24	1	17.58	3.26	0.63	1.77	1.45	36	-0.36	1.38	0.51	-0.2	0.16	1.56
24	1	18.36	3.48	0.38	1.61	1.74	32	-0.66	1.38	0.54	-0.42	0.24	1.51
24	1	18.67	5.5	0.82	3.35	1.69	52	-0.31	1.38	0.74	-0.09	0.23	1.72
24	1	18.73	4.01	0.46	2.2	1.42	38	-0.49	1.38	0.6	-0.34	0.15	1.58
24	1	18.73	4.75	1.1	2.7	1.68	49	-0.18	1.38	0.68	0.04	0.23	1.69
24	1	18.81	3.53	0.42	1.85	1.53	54	-0.56	1.38	0.55	-0.38	0.18	1.73
24	1	19.36	4.4	0.64	2.96	1.26	63	-0.29	1.38	0.64	-0.19	0.1	1.8
24	1	19.72	4.04	0.84	1.85	2.04	45	-0.39	1.38	0.61	-0.08	0.31	1.65
24	1	19.96	4.09	0.74	2.3	1.71	37	-0.36	1.38	0.61	-0.13	0.23	1.57
24	1	20.08	5.54	0.59	2.61	2.95	33	-0.7	1.38	0.74	-0.23	0.47	1.52
24	1	20.32	4.91	0.91	3	1.33	55	-0.16	1.38	0.69	-0.04	0.12	1.74
24	1	20.45	3.8	0.52	1.89	1.23	43	-0.37	1.38	0.58	-0.28	0.09	1.63
24	1	20.57	3.47	0.49	1.52	1.67	34	-0.53	1.38	0.54	-0.31	0.22	1.53
24	1	20.62	4.47	0.52	2.57	1.71	44	-0.52	1.38	0.65	-0.28	0.23	1.64
24	1	20.96	4.07	0.53	2.28	1.57	53	-0.47	1.38	0.61	-0.28	0.2	1.72
24	1	21.19	3.6	0.49	1.65	1.56	40	-0.5	1.38	0.56	-0.31	0.19	1.6
24	1	21.23	4.99	0.67	2.28	1.85	53	-0.44	1.38	0.7	-0.17	0.27	1.72
24	1	21.55	4.75	0.64	2.42	2.08	29	-0.51	1.38	0.68	-0.19	0.32	1.46
24	1	22.32	5.07	0.85	2.98	1.54	32	-0.26	1.38	0.71	-0.07	0.19	1.51
24	1	22.6	3.81	0.71	2.28	1.23	42	-0.24	1.38	0.58	-0.15	0.09	1.62
24	1	23.34	4.1	0.6	2.86	1.3	31	-0.34	1.38	0.61	-0.22	0.11	1.49
24	1	23.62	3.37	0.82	1.94	1.11	10	-0.13	1.38	0.53	-0.09	0.05	1
24	1	24.91	4.32	0.62	2.58	1.45	34	-0.37	1.38	0.64	-0.21	0.16	1.53
24	1	27.66	4.28	0.46	2.54	1.47	51	-0.5	1.38	0.63	-0.34	0.17	1.71
25	1	16.85	3.74	0.65	2.3	1.24	37	-0.28	1.4	0.57	-0.19	0.09	1.57
25	1	17.58	5.28	0.78	3.1	1.5	42	-0.28	1.4	0.72	-0.11	0.18	1.62
25	1	18.14	4.99	0.67	2.61	1.89	32	-0.45	1.4	0.7	-0.17	0.28	1.51
25	1	18.59	4.5	0.6	2.75	1.54	34	-0.41	1.4	0.65	-0.22	0.19	1.53
25	1	18.87	5.96	1.28	4.52	1.54	88	-0.08	1.4	0.78	0.11	0.19	1.94
25	1	19	4.91	1.06	2.69	1.84	41	-0.24	1.4	0.69	0.03	0.26	1.61
25	1	19.13	3.56	0.5	1.18	1.53	51	-0.49	1.4	0.55	-0.3	0.18	1.71
25	1	19.23	4.56	0.79	2.54	1.66	27	-0.32	1.4	0.66	-0.1	0.22	1.43
25	1	19.47	4.16	0.7	2.23	1.88	30	-0.43	1.4	0.62	-0.15	0.27	1.48
25	1	19.84	4.37	0.8	2.6	1.25	60	-0.19	1.4	0.64	-0.1	0.1	1.78
25	1	19.95	3.82	0.55	1.7	1.75	55	-0.5	1.4	0.58	-0.26	0.24	1.74
25	1	20.08	5.82	1.31	3.65	1.79	34	-0.14	1.4	0.76	0.12	0.25	1.53
25	1	20.31	4.36	0.66	1.86	1.82	95	-0.44	1.4	0.64	-0.18	0.26	1.98
25	1	20.32	4.47	0.76	2.98	1.24	61	-0.21	1.4	0.65	-0.12	0.09	1.79
25	1	20.44	4.15	0.71	2.42	1.6	32	-0.35	1.4	0.62	-0.15	0.2	1.51
25	1	20.69	4.46	0.71	2.86	1.37	41	-0.29	1.4	0.65	-0.15	0.14	1.61
25	1	20.83	3.98	0.46	2.34	1.24	56	-0.43	1.4	0.6	-0.34	0.09	1.75
25	1	21.17	3.87	0.54	2.41	1.42	41	-0.42	1.4	0.59	-0.27	0.15	1.61
25	1	21.89	4.87	0.79	3.06	1.5	33	-0.28	1.4	0.69	-0.1	0.18	1.52
25	1	22.06	5.06	0.42	3	1.97	55	-0.67	1.4	0.7	-0.38	0.29	1.74
25	1	22.31	5.18	1.08	3.17	1.61	47	-0.17	1.4	0.71	0.03	0.21	1.67
25	1	22.43	3.7	0.49	1.86	1.46	25	-0.47	1.4	0.57	-0.31	0.16	1.4
25	1	22.48	4.18	0.61	2.28	1.62	51	-0.42	1.4	0.62	-0.21	0.21	1.71
25	1	24.16	3.82	0.63	2.07	1.2	39	-0.28	1.4	0.58	-0.2	0.08	1.59
25	1	24.39	3.63	0.58	1.93	1.27	102	-0.34	1.4	0.56	-0.24	0.1	2.01
25	1	24.91	6.17	0.79	4.03	1.63	38	-0.31	1.4	0.79	-0.1	0.21	1.58
25	1	24.91	4.77	0.91	2.86	1.09	63	-0.08	1.4	0.68	-0.04	0.04	1.8
25	1	24.98	4.76	0.48	2.7	2.16	63	-0.65	1.4	0.68	-0.32	0.33	1.8
25	1	24.98	3.74	0.48	2.17	1.43	28	-0.47	1.4	0.57	-0.32	0.16	1.45
25	1	29.27	3.7	0.84	2.23	1.21	49	-0.16	1.4	0.57	-0.08	0.08	1.69
25	1	38.37	3.59	2.53	2.38	0.67	36	0.58	1.4	0.56	0.4	-0.17	1.56
26	1	17.58	4.58	0.56	2.3	1.96	61	-0.54	1.41	0.66	-0.25	0.29	1.79
26	1	17.63	5.17	0.68	3.11	1.91	34	-0.45	1.41	0.71	-0.17	0.28	1.53
26	1	18.34	3.86	0.57	2.71	1.12	30	-0.29	1.41	0.59	-0.24	0.05	1.48
26	1	18.36	5.44	1.18	3.29	2.07	31	-0.24	1.41	0.74	0.07	0.32	1.49
26	1	18.96	5.12	1.17	3.01	1.86	35	-0.2	1.41	0.71	0.07	0.27	1.54
26	1	18.97	4.88	0.59	2.94	1.57	59	-0.43	1.41	0.69	-0.23	0.2	1.77
26	1	19.23	5.38	0.67	3.13	1.81	52	-0.43	1.41	0.73	-0.17	0.26	1.72
26	1	19.43	4.12	0.65	2.45	1.75	22	-0.43	1.41	0.61	-0.19	0.24	1.34
26	1	19.53	6.25	1.15	4.14	1.96	44	-0.23	1.41	0.8	0.06	0.29	1.64
26	1	19.71	4.34	0.87	2.4	1.69	30	-0.29	1.41	0.64	-0.06	0.23	1.48
26	1	19.72	6.07	1.45	3.59	1.84	98	-0.1	1.41	0.78	0.16	0.26	1.99
26	1	19.83	4.1	0.86	2.42	1.55	33	-0.26	1.41	0.61	-0.07	0.19	1.52
26	1	19.92	3.91	0.71	2	1.53	78	-0.33	1.41	0.59	-0.15	0.18	1.89
26	1	20.13	4.21	0.51	2.35	1.61	70	-0.5	1.41	0.62	-0.29	0.21	1.85
26	1	21.41	4.27	0.73	2.21	1.35	45	-0.27	1.41	0.63	-0.14	0.13	1.65
26	1	21.45	3.81	0.72	2.2	1.19	57	-0.22	1.41	0.58	-0.14	0.08	1.76
26	1	21.72	4.74	1.32	2.49	1.67	51	-0.1	1.41	0.68	0.12	0.22	1.71
26	1	22.83	3.71	0.62	2.16	1.12	43	-0.26	1.41	0.57	-0.21	0.05	1.63
26	1	22.86	3.76	0.97	1.81	1.36	24	-0.15	1.41	0.58	-0.01	0.13	1.38
26	1	24.68	5.93	0.9	4.18	1.46	57	-0.21	1.41	0.77	-0.05	0.16	1.76
26	1	24.75	3.65	0.74	1.67	1.2	42	-0.21	1.41	0.56	-0.13	0.08	1.62
26	1	25.65	6.01	3.51	4.17	1.18	41	0.47	1.41	0.78	0.55	0.07	1.61
27	1	16.94	3.54	0.68	1.62	1.37	36	-0.3	1.43	0.55	-0.17	0.14	1.56
27	1	17.15	4.16	0.81	2.64	1.29	29	-0.2	1.43	0.62	-0.09	0.11	1.46
27	1	18.13	3.28	0.47	1.6	1.65	50	-0.55	1.43	0.52	-0.33	0.22	1.7
27	1	18.56	4.28	0.79	1.55	1.74	60	-0.34	1.43	0.63	-0.1	0.24	1.78
27	1	19.26	4.26	1.1	2.16	1.44	67	-0.12	1.43	0.63	0.04	0.16	1.83
27	1	19.47	4.7	0.6	2.68	1.89	73	-0.5	1.43	0.67	-0.22	0.28	1.86
27	1	19.49	5.85	0.89	3.86	1.45	83	-0.21	1.43	0.77	-0.05	0.16	1.92
27	1	19.71	4.5	0.51	2.86	1.54	34	-0.48	1.43	0.65	-0.29	0.19	1.53
27	1	19.78	4.88	0.67	2.63	1.75	88	-0.42	1.43	0.69	-0.17	0.24	1.94
27	1	19.95	3.47	0.52	1.81	1.38	76	-0.42	1.43	0.54	-0.28	0.14	1.88
27	1	19.95	5.1	1.44	2.35	2.46	52	-0.23	1.43	0.71	0.16	0.39	1.72
27	1	20.55	4.56	0.64	2.32	2.22	43	-0.54	1.43	0.66	-0.19	0.35	1.63
27	1	20.7	4.18	0.42	2.86	1.37	30	-0.51	1.43	0.62	-0.38	0.14	1.48
27	1	20.96	3.92	1.08	2.2	1.12	35	-0.02	1.43	0.59	0.03	0.05	1.54
27	1	21.3	4.02	1.25	2.18	1.41	51	-0.05	1.43	0.6	0.1	0.15	1.71
27	1	21.71	3.86	1.59	2.26	0.91	55	0.24	1.43	0.59	0.2	-0.04	1.74
27	1	21.76	4.86	0.82	3.21	1.52	37	-0.27	1.43	0.69	-0.09	0.18	1.57
27	1	21.87	5.58	1.65	3.07	2.23	53	-0.13	1.43	0.75	0.22	0.35	1.72
27	1	22.1	4.45	2.68	2.53	1.19	53	0.35	1.43	0.65	0.43	0.08	1.72
27	1	22.38	4.37	4.54	2.06	1.09	34	0.62	1.43	0.64	0.66	0.04	1.53
27	1	22.86	4.32	0.6	3.26	0.99	44	-0.22	1.43	0.64	-0.22	0	1.64
27	1	22.96	5.51	1.98	3.38	1.27	22	0.19	1.43	0.74	0.3	0.1	1.34
27	1	23.83	5.04	1.43	3.14	1.42	48	0	1.43	0.7	0.16	0.15	1.68
27	1	24.28	4.62	1.07	2.46	1.34	51	-0.1	1.43	0.66	0.03	0.13	1.71
27	1	24.39	3.98	0.51	2.22	1.77	51	-0.54	1.43	0.6	-0.29	0.25	1.71
27	1	25.46	3.3	1.56	1.67	1.07	43	0.16	1.43	0.52	0.19	0.03	1.63
27	1	26.13	3.69	0.5	1.57	1.54	32	-0.49	1.43	0.57	-0.3	0.19	1.51
27	1	26.18	3.43	0.65	1.49	1.57	48	-0.38	1.43	0.54	-0.19	0.2	1.68
27	1	26.23	4.79	0.68	2.74	1.55	84	-0.36	1.43	0.68	-0.17	0.19	1.92
27	1	29.72	4.56	1.53	3.1	1.01	35	0.18	1.43	0.66	0.18	0	1.54
28	1	17.47	5.6	0.79	2.81	2.21	30	-0.45	1.45	0.75	-0.1	0.34	1.48
28	1	17.84	4.83	0.63	1.96	2.13	42	-0.53	1.45	0.68	-0.2	0.33	1.62
28	1	17.85	4.76	0.86	2.33	1.91	94	-0.35	1.45	0.68	-0.07	0.28	1.97
28	1	18	4.32	0.62	2.34	1.71	38	-0.44	1.45	0.64	-0.21	0.23	1.58
28	1	18.42	4.11	0.36	1.83	2.19	60	-0.78	1.45	0.61	-0.44	0.34	1.78
28	1	18.99	5.54	0.99	3.92	2.1	53	-0.33	1.45	0.74	0	0.32	1.72
28	1	19.23	4.94	1.6	2.94	2.01	50	-0.1	1.45	0.69	0.2	0.3	1.7
28	1	19.36	4.45	0.74	2.19	1.66	70	-0.35	1.45	0.65	-0.13	0.22	1.85
28	1	19.78	4.15	0.94	1.78	1.43	133	-0.18	1.45	0.62	-0.03	0.16	2.12
28	1	19.88	6.49	0.96	4.23	1.74	45	-0.26	1.45	0.81	-0.02	0.24	1.65
28	1	19.96	4.07	0.47	2.1	1.32	94	-0.45	1.45	0.61	-0.33	0.12	1.97
28	1	20.17	3.93	0.55	2.19	1.46	73	-0.42	1.45	0.59	-0.26	0.16	1.86
28	1	20.2	5.33	0.88	3.63	1.76	33	-0.3	1.45	0.73	-0.06	0.25	1.52
28	1	20.28	3.33	0.41	1.69	1.31	24	-0.5	1.45	0.52	-0.39	0.12	1.38
28	1	20.5	4.62	1.14	2.87	1.27	26	-0.05	1.45	0.66	0.06	0.1	1.41
28	1	20.62	5.03	0.85	3.19	1.52	74	-0.25	1.45	0.7	-0.07	0.18	1.87
28	1	20.66	4.22	0.76	2.15	1.87	55	-0.39	1.45	0.63	-0.12	0.27	1.74
28	1	20.7	4.79	1.2	2.42	1.77	29	-0.17	1.45	0.68	0.08	0.25	1.46
28	1	20.96	5.83	0.51	3.32	2.05	64	-0.6	1.45	0.77	-0.29	0.31	1.81
28	1	21.19	4.72	0.74	3.23	1.44	24	-0.29	1.45	0.67	-0.13	0.16	1.38
28	1	21.22	5.6	0.93	3.8	1.67	41	-0.25	1.45	0.75	-0.03	0.22	1.61
28	1	21.23	4.21	0.64	2.09	1.87	53	-0.47	1.45	0.62	-0.19	0.27	1.72
28	1	21.76	3.64	0.54	2.09	1.51	18	-0.45	1.45	0.56	-0.27	0.18	1.26
28	1	21.77	4.78	0.53	2.79	1.71	50	-0.51	1.45	0.68	-0.28	0.23	1.7
28	1	22.14	4.4	0.77	2.41	1.43	34	-0.27	1.45	0.64	-0.11	0.16	1.53
28	1	22.31	4	0.76	2.57	1.26	27	-0.22	1.45	0.6	-0.12	0.1	1.43
28	1	22.41	3.97	0.75	2.37	1.43	85	-0.28	1.45	0.6	-0.12	0.16	1.93
28	1	22.77	4.76	1.17	2.71	1.45	71	-0.09	1.45	0.68	0.07	0.16	1.85
28	1	22.94	4.61	0.74	3.01	1.45	33	-0.29	1.45	0.66	-0.13	0.16	1.52
28	1	23.34	4.17	1.23	2.21	1.24	45	0	1.45	0.62	0.09	0.09	1.65
29	1	16.8	4.26	0.71	2.35	1.63	28	-0.36	1.46	0.63	-0.15	0.21	1.45
29	1	16.9	3.9	0.49	1.97	1.71	21	-0.54	1.46	0.59	-0.31	0.23	1.32
29	1	17.1	3.86	0.62	1.47	2.18	50	-0.55	1.46	0.59	-0.21	0.34	1.7
29	1	17.19	3.11	0.65	1.6	1.22	25	-0.27	1.46	0.49	-0.19	0.09	1.4
29	1	17.3	3.91	0.37	2.13	1.72	54	-0.67	1.46	0.59	-0.43	0.24	1.73
29	1	18.59	5.09	0.65	2.79	1.82	78	-0.45	1.46	0.71	-0.19	0.26	1.89
29	1	18.65	4.08	0.67	2.69	1.2	32	-0.25	1.46	0.61	-0.17	0.08	1.51
29	1	18.73	4.76	0.58	2.63	2.06	33	-0.55	1.46	0.68	-0.24	0.31	1.52
29	1	19.15	4.76	1.02	2.93	1.35	45	-0.12	1.46	0.68	0.01	0.13	1.65
29	1	19.61	5.27	0.84	2.99	1.98	30	-0.37	1.46	0.72	-0.08	0.3	1.48
29	1	20.83	3.8	0.34	1.47	1.74	31	-0.71	1.46	0.58	-0.47	0.24	1.49
29	1	20.96	5.05	0.47	3.09	1.97	45	-0.62	1.46	0.7	-0.33	0.29	1.65
29	1	21.61	3.08	0.61	1.64	1.13	33	-0.27	1.46	0.49	-0.21	0.05	1.52
29	1	21.83	4.21	0.93	2.56	1.62	38	-0.24	1.46	0.62	-0.03	0.21	1.58
29	1	23.03	5.81	2.23	4.74	1.19	57	0.27	1.46	0.76	0.35	0.08	1.76
29	1	23.05	5.4	0.67	3.33	1.89	65	-0.45	1.46	0.73	-0.17	0.28	1.81
29	1	23.71	5.01	1.01	3.73	1.02	42	0	1.46	0.7	0	0.01	1.62
29	1	27.55	4.79	1.21	2.78	1.4	59	-0.06	1.46	0.68	0.08	0.15	1.77
30	1	17.67	4.74	0.48	1.82	2.91	43	-0.78	1.48	0.68	-0.32	0.46	1.63
30	1	19.1	4.59	0.86	2.61	2	33	-0.37	1.48	0.66	-0.07	0.3	1.52
30	1	19.68	4.27	1.35	2.04	1.91	72	-0.15	1.48	0.63	0.13	0.28	1.86
30	1	20.08	4.3	0.72	2.53	1.61	83	-0.35	1.48	0.63	-0.14	0.21	1.92
30	1	20.2	3.86	0.86	2.44	1.28	57	-0.17	1.48	0.59	-0.07	0.11	1.76
30	1	20.24	4.47	0.43	3.07	1.49	31	-0.54	1.48	0.65	-0.37	0.17	1.49
30	1	20.28	4.48	1.21	2.5	1.71	33	-0.15	1.48	0.65	0.08	0.23	1.52
30	1	20.32	6.03	1.66	4.16	1.3	74	0.11	1.48	0.78	0.22	0.11	1.87
30	1	20.94	4.26	0.84	3.01	1.29	26	-0.19	1.48	0.63	-0.08	0.11	1.41
30	1	21.5	4.95	0.83	3.17	1.56	46	-0.27	1.48	0.69	-0.08	0.19	1.66
30	1	21.5	4.62	0.79	3.06	1.43	64	-0.26	1.48	0.66	-0.1	0.16	1.81
30	1	21.51	4.7	0.79	3.04	1.78	57	-0.35	1.48	0.67	-0.1	0.25	1.76
30	1	21.6	3.94	1.05	2.49	0.98	46	0.03	1.48	0.6	0.02	-0.01	1.66
30	1	22.13	3.3	0.69	1.51	1.71	25	-0.39	1.48	0.52	-0.16	0.23	1.4
30	1	22.48	3.92	0.72	2.02	1.38	75	-0.28	1.48	0.59	-0.14	0.14	1.88
30	1	22.94	4.44	0.58	2.84	1.38	30	-0.38	1.48	0.65	-0.24	0.14	1.48
30	1	23.31	5.95	1.06	3.55	1.76	41	-0.22	1.48	0.77	0.03	0.25	1.61
30	1	23.88	6.52	1.46	4.22	2.3	29	-0.2	1.48	0.81	0.16	0.36	1.46
30	1	24.01	4.58	0.87	2.5	1.72	30	-0.3	1.48	0.66	-0.06	0.24	1.48
30	1	24.13	6.22	1.51	3.97	2.11	50	-0.15	1.48	0.79	0.18	0.32	1.7
30	1	24.84	3.98	0.54	2.45	1.92	28	-0.55	1.48	0.6	-0.27	0.28	1.45
30	1	25.89	4	0.68	2.43	1.34	57	-0.29	1.48	0.6	-0.17	0.13	1.76
30	1	28.84	4.65	0.85	3.02	1.46	42	-0.23	1.48	0.67	-0.07	0.16	1.62
31	1	17.1	4.34	0.7	2.62	1.91	31	-0.44	1.49	0.64	-0.15	0.28	1.49
31	1	18.44	4.52	0.85	2.55	2.07	48	-0.39	1.49	0.66	-0.07	0.32	1.68
31	1	18.59	4.23	0.39	2.38	1.82	57	-0.67	1.49	0.63	-0.41	0.26	1.76
31	1	18.9	3.34	0.43	1.52	1.65	33	-0.58	1.49	0.52	-0.37	0.22	1.52
31	1	19.23	4.25	0.88	2.48	1.66	32	-0.28	1.49	0.63	-0.06	0.22	1.51
31	1	19.27	3.75	0.54	2.22	1.58	29	-0.47	1.49	0.57	-0.27	0.2	1.46
31	1	19.56	5.09	1.63	3.36	1.15	47	0.15	1.49	0.71	0.21	0.06	1.67
31	1	21.41	4.93	0.73	2.56	2.19	84	-0.48	1.49	0.69	-0.14	0.34	1.92
31	1	21.67	3.97	0.71	1.8	1.58	56	-0.35	1.49	0.6	-0.15	0.2	1.75
31	1	21.93	5.98	0.83	3.21	2.18	31	-0.42	1.49	0.78	-0.08	0.34	1.49
31	1	22.6	3.72	0.42	1.89	2.01	39	-0.68	1.49	0.57	-0.38	0.3	1.59
31	1	23.37	4.21	1.21	2.39	1.33	43	-0.04	1.49	0.62	0.08	0.12	1.63
31	1	24.34	4.45	1.15	2.81	1.18	39	-0.01	1.49	0.65	0.06	0.07	1.59
31	1	25.57	3.45	0.59	2.05	1.03	29	-0.24	1.49	0.54	-0.23	0.01	1.46
31	1	25.97	4.47	0.53	2.66	1.65	95	-0.49	1.49	0.65	-0.28	0.22	1.98
31	1	26.37	4.6	0.87	3.11	1.54	52	-0.25	1.49	0.66	-0.06	0.19	1.72
31	1	26.44	5.84	2.72	3.46	1.61	97	0.23	1.49	0.77	0.43	0.21	1.99
31	1	27.06	4.38	0.85	2.87	1.05	33	-0.09	1.49	0.64	-0.07	0.02	1.52
31	1	27.82	2.56	1.2	1.32	0.99	56	0.08	1.49	0.41	0.08	0	1.75
32	1	17.3	5.34	0.61	3.09	1.74	48	-0.46	1.51	0.73	-0.21	0.24	1.68
32	1	18.36	4.19	0.6	2.24	1.56	51	-0.41	1.51	0.62	-0.22	0.19	1.71
32	1	18.37	3.97	0.75	2.2	1.66	30	-0.35	1.51	0.6	-0.12	0.22	1.48
32	1	18.96	3.66	1.24	2.05	1.13	64	0.04	1.51	0.56	0.09	0.05	1.81
32	1	19.38	4.22	0.59	2.02	1.86	49	-0.5	1.51	0.63	-0.23	0.27	1.69
32	1	20.44	5.3	1.03	2.99	2.2	40	-0.33	1.51	0.72	0.01	0.34	1.6
32	1	20.55	4.82	0.71	3	1.96	25	-0.44	1.51	0.68	-0.15	0.29	1.4
32	1	21.08	4.45	0.77	2.75	1.23	63	-0.2	1.51	0.65	-0.11	0.09	1.8
32	1	21.11	4.6	1.7	3.13	1.25	20	0.13	1.51	0.66	0.23	0.1	1.3
32	1	21.72	4.58	0.55	2.33	1.82	37	-0.52	1.51	0.66	-0.26	0.26	1.57
32	1	22.21	4.98	0.77	3.35	1.5	28	-0.29	1.51	0.7	-0.11	0.18	1.45
32	1	22.38	5.15	2.04	3.4	1.24	36	0.22	1.51	0.71	0.31	0.09	1.56
32	1	25.71	5.24	1.17	3.36	1.21	52	-0.01	1.51	0.72	0.07	0.08	1.72
32	1	26.81	4.09	0.4	2.27	1.3	58	-0.51	1.51	0.61	-0.4	0.11	1.76
33	1	19.2	4.54	0.69	2.35	1.77	117	-0.41	1.52	0.66	-0.16	0.25	2.07
33	1	19.83	4.43	0.57	1.83	2.28	44	-0.6	1.52	0.65	-0.24	0.36	1.64
33	1	20.08	3.12	0.78	1.6	1.13	67	-0.16	1.52	0.49	-0.11	0.05	1.83
33	1	20.4	3.85	0.54	1.91	1.67	62	-0.49	1.52	0.59	-0.27	0.22	1.79
33	1	20.57	4.66	0.91	2.71	2.15	20	-0.37	1.52	0.67	-0.04	0.33	1.3
33	1	20.69	4.3	0.6	2.16	1.81	48	-0.48	1.52	0.63	-0.22	0.26	1.68
33	1	20.81	4.05	1.18	3.04	1.27	40	-0.03	1.52	0.61	0.07	0.1	1.6
33	1	20.96	3.87	1.02	1.9	1.39	59	-0.13	1.52	0.59	0.01	0.14	1.77
33	1	20.96	5.31	0.85	2.93	2.02	68	-0.38	1.52	0.73	-0.07	0.31	1.83
33	1	20.96	4.17	1.04	2.31	1.37	46	-0.12	1.52	0.62	0.02	0.14	1.66
33	1	21.19	4.44	1.36	3.16	1.27	52	0.03	1.52	0.65	0.13	0.1	1.72
33	1	21.36	3.99	0.97	1.98	1.51	48	-0.19	1.52	0.6	-0.01	0.18	1.68
33	1	21.72	4.53	0.55	2.45	1.75	49	-0.5	1.52	0.66	-0.26	0.24	1.69
33	1	21.76	5.11	0.76	2.91	1.77	32	-0.37	1.52	0.71	-0.12	0.25	1.51
33	1	21.79	3.38	0.69	2.12	0.97	35	-0.15	1.52	0.53	-0.16	-0.01	1.54
33	1	22.06	4.4	0.89	2.55	1.4	32	-0.2	1.52	0.64	-0.05	0.15	1.51
33	1	22.27	4.29	0.68	2.61	1.64	124	-0.38	1.52	0.63	-0.17	0.21	2.09
33	1	22.48	4.58	0.69	2.26	1.91	26	-0.44	1.52	0.66	-0.16	0.28	1.41
33	1	22.55	4.01	0.79	2.32	1.17	46	-0.17	1.52	0.6	-0.1	0.07	1.66
33	1	22.6	4.17	0.65	2.51	1.59	44	-0.39	1.52	0.62	-0.19	0.2	1.64
33	1	22.86	3.25	0.37	1.64	1.56	50	-0.62	1.52	0.51	-0.43	0.19	1.7
33	1	23.62	3.95	1.23	1.91	2.02	60	-0.22	1.52	0.6	0.09	0.31	1.78
33	1	23.94	5.17	1.44	2.96	1.25	51	0.06	1.52	0.71	0.16	0.1	1.71
33	1	28.13	4.74	2.75	3.41	0.9	56	0.49	1.52	0.68	0.44	-0.05	1.75
33	1	28.55	4.27	0.94	2.97	1.04	46	-0.04	1.52	0.63	-0.03	0.02	1.66
34	1	17.47	5.19	0.4	2.5	2.14	55	-0.73	1.53	0.72	-0.4	0.33	1.74
34	1	18	3.13	0.82	1.04	1.44	52	-0.24	1.53	0.5	-0.09	0.16	1.72
34	1	19.49	4.84	0.65	2.17	2.27	59	-0.54	1.53	0.68	-0.19	0.36	1.77
34	1	19.53	4.64	0.84	2.81	1.59	39	-0.28	1.53	0.67	-0.08	0.2	1.59
34	1	19.81	4.31	0.48	1.92	1.83	42	-0.58	1.53	0.63	-0.32	0.26	1.62
34	1	19.84	4.02	0.57	2.35	1.53	26	-0.43	1.53	0.6	-0.24	0.18	1.41
34	1	20.57	4.55	0.79	2.85	1.49	41	-0.28	1.53	0.66	-0.1	0.17	1.61
34	1	20.76	5.87	0.49	4.11	1.73	41	-0.55	1.53	0.77	-0.31	0.24	1.61
34	1	20.8	4.87	0.65	2.25	2.3	40	-0.55	1.53	0.69	-0.19	0.36	1.6
34	1	20.82	3.89	1.13	2.74	1.1	23	0.01	1.53	0.59	0.05	0.04	1.36
34	1	21.22	3.97	0.74	2.03	1.47	29	-0.3	1.53	0.6	-0.13	0.17	1.46
34	1	21.34	3.59	0.64	2.49	1.09	45	-0.23	1.53	0.56	-0.19	0.04	1.65
34	1	21.49	3.69	1.72	2.16	1.01	49	0.23	1.53	0.57	0.24	0	1.69
34	1	22.31	2.74	0.45	1.4	1.25	22	-0.44	1.53	0.44	-0.35	0.1	1.34
34	1	22.32	4.26	1.42	2.84	1.09	27	0.11	1.53	0.63	0.15	0.04	1.43
34	1	24.52	5.1	0.82	3.53	1.47	114	-0.25	1.53	0.71	-0.09	0.17	2.06
34	1	31.63	5.1	2.54	3.39	1.24	77	0.31	1.53	0.71	0.4	0.09	1.89
35	1	18.73	4.01	0.39	1.67	1.77	69	-0.66	1.54	0.6	-0.41	0.25	1.84
35	1	19.05	3.72	0.62	1.79	1.34	29	-0.33	1.54	0.57	-0.21	0.13	1.46
35	1	19.71	4.64	0.88	2.17	1.94	57	-0.34	1.54	0.67	-0.06	0.29	1.76
35	1	19.95	3.6	0.65	2.35	1.17	34	-0.26	1.54	0.56	-0.19	0.07	1.53
35	1	19.96	4.02	0.46	2.17	1.5	52	-0.51	1.54	0.6	-0.34	0.18	1.72
35	1	20.44	4.43	0.55	2.42	1.53	47	-0.44	1.54	0.65	-0.26	0.18	1.67
35	1	21.23	6.41	1.28	3.98	1.99	63	-0.19	1.54	0.81	0.11	0.3	1.8
35	1	21.72	5.43	1.27	3.39	1.69	43	-0.12	1.54	0.73	0.1	0.23	1.63
35	1	21.99	5.5	1.81	4.37	1.14	33	0.2	1.54	0.74	0.26	0.06	1.52
35	1	22.76	4.27	1.18	2.82	1.26	61	-0.03	1.54	0.63	0.07	0.1	1.79
35	1	23.62	5.62	0.91	3.79	1.47	54	-0.21	1.54	0.75	-0.04	0.17	1.73
35	1	23.74	4.09	0.4	1.91	1.75	56	-0.64	1.54	0.61	-0.4	0.24	1.75
35	1	23.88	5.13	1.31	2.8	1.63	52	-0.09	1.54	0.71	0.12	0.21	1.72
35	1	24.24	3.49	0.86	1.99	0.89	50	-0.01	1.54	0.54	-0.07	-0.05	1.7
35	1	25.08	4.99	2.1	3.18	1.27	23	0.22	1.54	0.7	0.32	0.1	1.36
35	1	26.61	4.39	1.19	2.79	1.08	44	0.04	1.54	0.64	0.08	0.03	1.64
35	1	29.64	6.37	2.04	4.85	0.89	31	0.36	1.54	0.8	0.31	-0.05	1.49
35	1	34.15	3.94	0.73	2.49	1.33	32	-0.26	1.54	0.6	-0.14	0.12	1.51
36	1	19.31	4.61	0.38	1.98	2.69	47	-0.85	1.56	0.66	-0.42	0.43	1.67
36	1	19.71	3.46	0.71	2.06	0.97	38	-0.14	1.56	0.54	-0.15	-0.01	1.58
36	1	20.55	5.41	1.36	3.42	1.64	27	-0.08	1.56	0.73	0.13	0.21	1.43
36	1	21.09	4.18	1.11	2	2.13	27	-0.28	1.56	0.62	0.05	0.33	1.43
36	1	21.3	3.6	0.79	1.83	1.37	55	-0.24	1.56	0.56	-0.1	0.14	1.74
36	1	21.78	3.97	0.48	1.89	1.73	32	-0.56	1.56	0.6	-0.32	0.24	1.51
36	1	21.87	4.94	1.11	3.56	1.33	31	-0.08	1.56	0.69	0.05	0.12	1.49
36	1	22.86	3.86	0.48	2.25	1.43	33	-0.47	1.56	0.59	-0.32	0.16	1.52
36	1	22.94	3.98	1.95	2.55	0.93	41	0.32	1.56	0.6	0.29	-0.03	1.61
36	1	23.31	4.66	0.63	2.7	1.57	39	-0.4	1.56	0.67	-0.2	0.2	1.59
36	1	23.34	4.15	0.61	2.64	1.51	56	-0.39	1.56	0.62	-0.21	0.18	1.75
36	1	24.17	5.04	0.63	4.1	1.39	49	-0.34	1.56	0.7	-0.2	0.14	1.69
36	1	24.28	4.58	1.02	2.98	1.51	41	-0.17	1.56	0.66	0.01	0.18	1.61
36	1	25.46	4.06	0.89	2.68	1.12	40	-0.1	1.56	0.61	-0.05	0.05	1.6
36	1	27.51	3.38	0.69	2.34	0.91	45	-0.12	1.56	0.53	-0.16	-0.04	1.65
36	1	29.71	3.55	1.06	2.42	0.85	28	0.1	1.56	0.55	0.03	-0.07	1.45
37	1	18.2	4.13	0.44	2.19	1.73	57	-0.59	1.57	0.62	-0.36	0.24	1.76
37	1	19.43	4.42	0.65	2.58	1.35	44	-0.32	1.57	0.65	-0.19	0.13	1.64
37	1	19.65	5.3	0.67	3.49	1.83	33	-0.44	1.57	0.72	-0.17	0.26	1.52
37	1	20.2	4.17	0.87	2.53	1.38	34	-0.2	1.57	0.62	-0.06	0.14	1.53
37	1	20.58	4.85	1.07	3.21	1.56	30	-0.16	1.57	0.69	0.03	0.19	1.48
37	1	21.6	4.88	0.6	2.94	1.9	36	-0.5	1.57	0.69	-0.22	0.28	1.56
37	1	22.49	3.97	0.45	2.59	1.03	39	-0.36	1.57	0.6	-0.35	0.01	1.59
37	1	22.81	5.15	0.72	3.3	1.86	37	-0.41	1.57	0.71	-0.14	0.27	1.57
37	1	23.42	4.27	0.64	2.51	1.22	35	-0.28	1.57	0.63	-0.19	0.09	1.54
37	1	23.42	4.79	0.95	3.27	1.67	61	-0.24	1.57	0.68	-0.02	0.22	1.79
37	1	23.42	4.13	0.94	2.48	1.15	43	-0.09	1.57	0.62	-0.03	0.06	1.63
37	1	24.39	4.88	1.44	3.54	1.19	59	0.08	1.57	0.69	0.16	0.08	1.77
37	1	24.78	4.78	0.94	3.06	1.38	42	-0.17	1.57	0.68	-0.03	0.14	1.62
37	1	25.24	5.54	0.99	3.95	1.29	49	-0.11	1.57	0.74	0	0.11	1.69
37	1	26.57	9.45	16.43	3.21	2.33	29	0.85	1.57	0.98	1.22	0.37	1.46
38	1	17.86	5.61	1.1	3.92	1.75	52	-0.2	1.58	0.75	0.04	0.24	1.72
38	1	19.47	4.09	0.65	2.45	1.23	28	-0.28	1.58	0.61	-0.19	0.09	1.45
38	1	19.95	4.66	0.89	2.82	1.67	62	-0.27	1.58	0.67	-0.05	0.22	1.79
38	1	20.17	4.02	0.5	2.18	1.5	28	-0.48	1.58	0.6	-0.3	0.18	1.45
38	1	20.57	5.04	0.7	2.8	1.84	20	-0.42	1.58	0.7	-0.15	0.26	1.3
38	1	20.7	5.24	1.17	3.42	1.64	33	-0.15	1.58	0.72	0.07	0.21	1.52
38	1	20.83	5.07	0.78	2.99	2.02	34	-0.41	1.58	0.71	-0.11	0.31	1.53
38	1	22.59	4.43	1	2.59	1.54	19	-0.19	1.58	0.65	0	0.19	1.28
38	1	23.24	4.61	0.71	3.43	1.51	62	-0.33	1.58	0.66	-0.15	0.18	1.79
38	1	23.81	4.58	1.27	2.72	1.65	46	-0.11	1.58	0.66	0.1	0.22	1.66
38	1	24.54	6	0.91	3.28	2.24	45	-0.39	1.58	0.78	-0.04	0.35	1.65
38	1	25	3.92	0.81	2.32	1.19	37	-0.17	1.58	0.59	-0.09	0.08	1.57
38	1	25.34	4.27	1.11	2.89	0.97	30	0.06	1.58	0.63	0.05	-0.01	1.48
38	1	25.89	3.34	0.63	2.12	1.18	43	-0.27	1.58	0.52	-0.2	0.07	1.63
38	1	27.78	4.57	0.72	3	1.78	42	-0.39	1.58	0.66	-0.14	0.25	1.62
39	1	18.9	4.32	1.11	2.69	1.25	36	-0.05	1.59	0.64	0.05	0.1	1.56
39	1	19.15	3.97	0.35	2.2	1.43	37	-0.61	1.59	0.6	-0.46	0.16	1.57
39	1	20.32	4.04	1.76	2.31	1.31	44	0.13	1.59	0.61	0.25	0.12	1.64
39	1	20.78	4.82	0.92	2.31	1.81	52	-0.29	1.59	0.68	-0.04	0.26	1.72
39	1	20.93	4.92	1	2.69	1.65	40	-0.22	1.59	0.69	0	0.22	1.6
39	1	20.94	3.72	0.55	2.07	1.49	48	-0.43	1.59	0.57	-0.26	0.17	1.68
39	1	20.96	4.22	1.16	3.02	1.4	44	-0.08	1.59	0.63	0.06	0.15	1.64
39	1	21.05	5.75	1.25	4.61	0.92	87	0.13	1.59	0.76	0.1	-0.04	1.94
39	1	21.61	3.99	1.27	1.74	1.6	37	-0.1	1.59	0.6	0.1	0.2	1.57
39	1	21.79	4.98	1.06	2.84	1.67	35	-0.2	1.59	0.7	0.03	0.22	1.54
39	1	22.27	3.92	0.96	1.92	1.14	36	-0.07	1.59	0.59	-0.02	0.06	1.56
39	1	22.32	4.56	0.76	3.17	1.02	29	-0.13	1.59	0.66	-0.12	0.01	1.46
39	1	22.66	3.42	0.41	1.65	1.56	139	-0.58	1.59	0.53	-0.39	0.19	2.14
39	1	23.05	4.48	1.65	3.1	1.3	26	0.1	1.59	0.65	0.22	0.11	1.41
39	1	23.18	3.99	1.49	2.61	0.91	42	0.21	1.59	0.6	0.17	-0.04	1.62
39	1	25.81	5.5	1.32	3.49	1.78	73	-0.13	1.59	0.74	0.12	0.25	1.86
39	1	25.97	4.84	1.03	4.04	0.91	22	0.05	1.59	0.68	0.01	-0.04	1.34
39	1	26.67	5.28	1.12	3.29	1.43	50	-0.11	1.59	0.72	0.05	0.16	1.7
39	1	28.63	4.92	2.13	3.95	0.95	29	0.35	1.59	0.69	0.33	-0.02	1.46
40	1	19.29	4.64	1	2.88	1.6	45	-0.2	1.6	0.67	0	0.2	1.65
40	1	20.07	4.2	0.76	2.48	1.62	62	-0.33	1.6	0.62	-0.12	0.21	1.79
40	1	20.93	6.31	1.48	3.93	1.81	47	-0.09	1.6	0.8	0.17	0.26	1.67
40	1	21.48	4.61	0.59	2.78	1.62	32	-0.44	1.6	0.66	-0.23	0.21	1.51
40	1	21.78	2.88	0.53	1.72	0.88	55	-0.22	1.6	0.46	-0.28	-0.06	1.74
40	1	23.46	4.1	0.44	1.66	2.12	44	-0.68	1.6	0.61	-0.36	0.33	1.64
40	1	24.24	4.37	0.94	2.46	1.54	69	-0.21	1.6	0.64	-0.03	0.19	1.84
40	1	25.3	3.58	0.89	1.93	1.01	36	-0.05	1.6	0.55	-0.05	0	1.56
40	1	25.56	3.97	0.77	2.36	1.14	42	-0.17	1.6	0.6	-0.11	0.06	1.62
40	1	27.41	6.19	2.84	3.75	1.38	37	0.31	1.6	0.79	0.45	0.14	1.57
40	1	28.35	4.3	1.15	2.7	1.37	42	-0.08	1.6	0.63	0.06	0.14	1.62
40	1	28.4	4.08	0.76	2.29	1.39	43	-0.26	1.6	0.61	-0.12	0.14	1.63
41	1	18.42	5.34	0.49	2.62	2.71	100	-0.74	1.61	0.73	-0.31	0.43	2
41	1	18.55	4.32	0.69	2.1	1.7	48	-0.39	1.61	0.64	-0.16	0.23	1.68
41	1	19.71	4.23	1.24	2.25	1.46	43	-0.07	1.61	0.63	0.09	0.16	1.63
41	1	19.74	4.79	0.64	3.02	1.32	31	-0.31	1.61	0.68	-0.19	0.12	1.49
41	1	20.7	3.51	0.68	2.66	0.86	35	-0.1	1.61	0.55	-0.17	-0.07	1.54
41	1	20.76	3.93	0.53	1.49	2.14	43	-0.61	1.61	0.59	-0.28	0.33	1.63
41	1	20.96	4.25	0.46	2.09	1.59	42	-0.54	1.61	0.63	-0.34	0.2	1.62
41	1	21.01	2.48	0.87	0.97	0.86	41	0.01	1.61	0.39	-0.06	-0.07	1.61
41	1	21.48	4.83	1.06	2.7	1.92	27	-0.26	1.61	0.68	0.03	0.28	1.43
41	1	21.48	4.4	1.43	2.59	1.94	41	-0.13	1.61	0.64	0.16	0.29	1.61
41	1	23.46	3.75	1.2	2.19	1.06	66	0.05	1.61	0.57	0.08	0.03	1.82
41	1	24.09	4.06	0.67	2.23	1.29	30	-0.28	1.61	0.61	-0.17	0.11	1.48
41	1	25.85	4.49	1.23	3	1.27	58	-0.01	1.61	0.65	0.09	0.1	1.76
41	1	26.06	4.44	1.13	2.98	1.62	68	-0.16	1.61	0.65	0.05	0.21	1.83
41	1	26.11	4.2	0.9	2.37	1.23	44	-0.14	1.61	0.62	-0.05	0.09	1.64
41	1	26.64	4.49	2.68	2.24	1.49	46	0.25	1.61	0.65	0.43	0.17	1.66
41	1	30.12	4.81	1.68	3.12	1.34	68	0.1	1.61	0.68	0.23	0.13	1.83
42	1	18.13	4.74	0.76	2.71	1.68	54	-0.34	1.62	0.68	-0.12	0.23	1.73
42	1	20.83	6.13	1.32	4.24	1.44	41	-0.04	1.62	0.79	0.12	0.16	1.61
42	1	20.93	4.54	0.97	2.68	2.53	22	-0.42	1.62	0.66	-0.01	0.4	1.34
42	1	21.34	5.95	2.26	3.87	1.1	53	0.31	1.62	0.77	0.35	0.04	1.72
42	1	21.5	6.1	1.59	4.03	1.32	86	0.08	1.62	0.79	0.2	0.12	1.93
42	1	22.27	5	1.41	3.27	1.5	41	-0.03	1.62	0.7	0.15	0.18	1.61
42	1	23.73	5.54	0.89	2.93	2.04	29	-0.36	1.62	0.74	-0.05	0.31	1.46
42	1	24.03	3.67	0.65	2.49	1.07	58	-0.22	1.62	0.56	-0.19	0.03	1.76
42	1	24.3	4.33	0.97	2.88	1.36	52	-0.15	1.62	0.64	-0.01	0.13	1.72
42	1	25.39	4.82	1.21	3.53	1.3	27	-0.03	1.62	0.68	0.08	0.11	1.43
42	1	32.41	5.21	0.95	4.11	1.18	36	-0.09	1.62	0.72	-0.02	0.07	1.56
42	1	32.79	4.45	0.93	2.55	1.29	76	-0.14	1.62	0.65	-0.03	0.11	1.88
43	1	18.66	4.5	1.01	3.02	1.13	30	-0.05	1.63	0.65	0	0.05	1.48
43	1	18.93	5.67	1.44	3.37	1.57	49	-0.04	1.63	0.75	0.16	0.2	1.69
43	1	19.84	6.61	0.53	4.85	1.86	35	-0.55	1.63	0.82	-0.28	0.27	1.54
43	1	21.23	4.42	0.6	2.69	1.4	63	-0.37	1.63	0.65	-0.22	0.15	1.8
43	1	21.94	5.6	0.73	2.92	2.02	65	-0.44	1.63	0.75	-0.14	0.31	1.81
43	1	22.06	4.98	1	2.62	1.64	120	-0.21	1.63	0.7	0	0.21	2.08
43	1	22.1	5.12	0.59	2.16	2.3	37	-0.59	1.63	0.71	-0.23	0.36	1.57
43	1	22.1	5	2.09	3.33	1.26	41	0.22	1.63	0.7	0.32	0.1	1.61
43	1	23.83	3.43	0.52	2.11	1.13	38	-0.34	1.63	0.54	-0.28	0.05	1.58
43	1	24.92	4.94	1.55	3.57	1.1	35	0.15	1.63	0.69	0.19	0.04	1.54
43	1	25.04	4.72	1.79	2.65	1.07	33	0.22	1.63	0.67	0.25	0.03	1.52
43	1	26.13	5.14	1.3	3.17	1.36	73	-0.02	1.63	0.71	0.11	0.13	1.86
43	1	26.17	5.69	1.06	3.58	1.79	38	-0.23	1.63	0.76	0.03	0.25	1.58
44	1	20.96	3.99	0.71	2.23	1.43	26	-0.3	1.64	0.6	-0.15	0.16	1.41
44	1	21.63	3.88	1.34	2.68	1	36	0.13	1.64	0.59	0.13	0	1.56
44	1	21.83	5.74	0.76	3.45	1.67	57	-0.34	1.64	0.76	-0.12	0.22	1.76
44	1	22.59	5.54	1.48	3.13	1.77	38	-0.08	1.64	0.74	0.17	0.25	1.58
44	1	23.51	5.2	1.12	3.65	1.21	37	-0.03	1.64	0.72	0.05	0.08	1.57
44	1	23.92	4.38	0.96	2.77	1.18	27	-0.09	1.64	0.64	-0.02	0.07	1.43
44	1	24.39	4.33	1.27	2.8	1.13	58	0.05	1.64	0.64	0.1	0.05	1.76
44	1	24.65	4.47	2.42	2.28	1.29	32	0.27	1.64	0.65	0.38	0.11	1.51
44	1	26.44	3.64	0.94	2.04	1.16	55	-0.09	1.64	0.56	-0.03	0.06	1.74
44	1	30.1	5.03	2.92	3.74	1.07	37	0.44	1.64	0.7	0.47	0.03	1.57
44	1	35.88	4.73	1.58	3.01	1.15	28	0.14	1.64	0.67	0.2	0.06	1.45
45	1	21.3	4.71	0.91	2.6	1.62	32	-0.25	1.65	0.67	-0.04	0.21	1.51
45	1	21.37	5.22	1.57	3.21	1.32	31	0.08	1.65	0.72	0.2	0.12	1.49
45	1	21.88	5.45	1.95	3.78	1.35	62	0.16	1.65	0.74	0.29	0.13	1.79
45	1	21.91	5.26	0.7	3.6	1.35	51	-0.29	1.65	0.72	-0.15	0.13	1.71
45	1	22.27	4.13	0.67	2.34	1.38	71	-0.31	1.65	0.62	-0.17	0.14	1.85
45	1	22.35	4.19	0.47	2.79	1.22	32	-0.41	1.65	0.62	-0.33	0.09	1.51
45	1	22.48	4.47	1.33	2.61	1.53	36	-0.06	1.65	0.65	0.12	0.18	1.56
45	1	23.01	4.62	1.17	3.47	1.08	31	0.03	1.65	0.66	0.07	0.03	1.49
45	1	23.05	5.93	1.14	3.92	1.64	73	-0.16	1.65	0.77	0.06	0.21	1.86
45	1	23.42	5.04	0.75	2.61	1.83	35	-0.39	1.65	0.7	-0.12	0.26	1.54
45	1	24.22	4.88	0.88	3.13	1.56	48	-0.25	1.65	0.69	-0.06	0.19	1.68
45	1	24.97	5.7	1.37	3.75	1.85	41	-0.13	1.65	0.76	0.14	0.27	1.61
45	1	24.98	5.11	1.86	3.07	1.57	108	0.07	1.65	0.71	0.27	0.2	2.03
45	1	25.28	4.96	1.34	3.52	1.47	35	-0.04	1.65	0.7	0.13	0.17	1.54
45	1	25.96	3.77	1.31	2.42	1.02	112	0.11	1.65	0.58	0.12	0.01	2.05
45	1	26.84	4.22	1.43	2.2	1.21	59	0.07	1.65	0.63	0.16	0.08	1.77
45	1	27.82	4.77	1.38	2.9	1.26	71	0.04	1.65	0.68	0.14	0.1	1.85
45	1	28.13	3.72	5.26	1.57	0.83	35	0.8	1.65	0.57	0.72	-0.08	1.54
45	1	29.75	4.46	1.47	3.04	1.07	62	0.14	1.65	0.65	0.17	0.03	1.79
45	1	30.09	6.26	1.71	4.13	1.4	70	0.09	1.65	0.8	0.23	0.15	1.85
46	1	20.83	4.94	1.82	3.12	1.36	70	0.13	1.66	0.69	0.26	0.13	1.85
46	1	21.1	6.32	1.17	3.77	1.62	43	-0.14	1.66	0.8	0.07	0.21	1.63
46	1	21.99	6.08	1.43	4.04	1.67	31	-0.07	1.66	0.78	0.16	0.22	1.49
46	1	23.19	4.82	1.92	2.97	1.29	47	0.17	1.66	0.68	0.28	0.11	1.67
46	1	24.56	3.81	1.59	2.4	1.13	50	0.15	1.66	0.58	0.2	0.05	1.7
46	1	25.99	5.85	1.35	3.89	1.43	95	-0.03	1.66	0.77	0.13	0.16	1.98
46	1	28.23	5.48	1.72	4.16	1.27	81	0.13	1.66	0.74	0.24	0.1	1.91
47	1	20.69	4.45	1.01	2.58	1.46	46	-0.16	1.67	0.65	0	0.16	1.66
47	1	20.83	5.26	1.41	3.36	1.26	23	0.05	1.67	0.72	0.15	0.1	1.36
47	1	20.96	4.85	0.84	2.78	1.56	44	-0.27	1.67	0.69	-0.08	0.19	1.64
47	1	21.78	3.83	0.76	1.97	1.34	28	-0.25	1.67	0.58	-0.12	0.13	1.45
47	1	22.96	4.21	0.51	2.36	1.42	47	-0.44	1.67	0.62	-0.29	0.15	1.67
47	1	23.15	4.75	0.77	2.7	1.74	52	-0.35	1.67	0.68	-0.11	0.24	1.72
47	1	24.02	4.63	0.79	3.38	1.41	59	-0.25	1.67	0.67	-0.1	0.15	1.77
47	1	24.26	5.52	1.34	3.53	1.79	66	-0.13	1.67	0.74	0.13	0.25	1.82
47	1	24.77	5.99	0.97	3.52	1.55	52	-0.2	1.67	0.78	-0.01	0.19	1.72
47	1	25.91	3.13	0.96	1.54	1.02	62	-0.03	1.67	0.5	-0.02	0.01	1.79
48	1	19.47	6.5	1.2	3.59	2.53	29	-0.32	1.68	0.81	0.08	0.4	1.46
48	1	22.43	3.73	1.61	2.16	1.17	96	0.14	1.68	0.57	0.21	0.07	1.98
48	1	22.94	4.81	1.02	3.11	1.28	40	-0.1	1.68	0.68	0.01	0.11	1.6
48	1	23.31	5.58	0.96	3.74	1.65	37	-0.24	1.68	0.75	-0.02	0.22	1.57
48	1	23.44	5.9	1.11	3.57	1.63	60	-0.17	1.68	0.77	0.05	0.21	1.78
48	1	23.94	4.6	1.39	2.35	1.4	41	0	1.68	0.66	0.14	0.15	1.61
48	1	24.67	3.6	1.02	1.97	1.16	39	-0.06	1.68	0.56	0.01	0.06	1.59
48	1	25.39	4.27	0.78	2.6	1.39	60	-0.25	1.68	0.63	-0.11	0.14	1.78
48	1	25.59	5.93	1.26	4.22	1.41	67	-0.05	1.68	0.77	0.1	0.15	1.83
48	1	26.11	4.46	0.48	2.67	1.52	44	-0.5	1.68	0.65	-0.32	0.18	1.64
48	1	26.89	5.68	1.77	3.84	1.55	74	0.06	1.68	0.75	0.25	0.19	1.87
48	1	27.51	5.2	1.49	2.99	1.31	34	0.06	1.68	0.72	0.17	0.12	1.53
49	1	20.96	4.5	1.16	2.52	1.58	75	-0.13	1.69	0.65	0.06	0.2	1.88
49	1	22.38	3.82	0.63	2	1.67	31	-0.42	1.69	0.58	-0.2	0.22	1.49
49	1	22.5	5.62	0.89	2.93	1.96	66	-0.34	1.69	0.75	-0.05	0.29	1.82
49	1	22.96	5.3	1.65	3.59	1.29	34	0.11	1.69	0.72	0.22	0.11	1.53
49	1	23.73	5.97	2.38	3.86	1.55	45	0.19	1.69	0.78	0.38	0.19	1.65
49	1	24.67	3.72	0.72	2.01	1.36	27	-0.28	1.69	0.57	-0.14	0.13	1.43
49	1	25.85	5.38	3.24	3.41	1.18	55	0.44	1.69	0.73	0.51	0.07	1.74
49	1	26.78	4.79	1.34	2.47	1.79	57	-0.13	1.69	0.68	0.13	0.25	1.76
49	1	27.12	4.8	0.75	3.26	1.32	53	-0.25	1.69	0.68	-0.12	0.12	1.72
49	1	28.4	5.32	1.9	3.82	1.13	55	0.23	1.69	0.73	0.28	0.05	1.74
49	1	28.76	4.84	1.89	2.95	1.27	75	0.17	1.69	0.68	0.28	0.1	1.88
50	1	20.8	4.64	0.95	3.32	1.16	23	-0.09	1.7	0.67	-0.02	0.06	1.36
50	1	20.89	4.86	1.08	2.71	1.72	22	-0.2	1.7	0.69	0.03	0.24	1.34
50	1	21.23	4.5	0.65	2.5	1.99	44	-0.49	1.7	0.65	-0.19	0.3	1.64
50	1	21.88	3.42	1.17	1.87	1.12	40	0.02	1.7	0.53	0.07	0.05	1.6
50	1	22.76	5.36	0.82	3.15	1.29	87	-0.2	1.7	0.73	-0.09	0.11	1.94
50	1	23.19	4.54	0.63	2.78	1.39	26	-0.34	1.7	0.66	-0.2	0.14	1.41
50	1	23.31	6.19	0.61	3.42	2.54	39	-0.62	1.7	0.79	-0.21	0.4	1.59
50	1	23.34	5.83	3.13	2.85	1.43	53	0.34	1.7	0.77	0.5	0.16	1.72
50	1	24.01	3.28	0.47	1.37	1.68	106	-0.55	1.7	0.52	-0.33	0.23	2.03
50	1	24.12	5.47	1.32	3.59	1.35	38	-0.01	1.7	0.74	0.12	0.13	1.58
50	1	24.17	5.06	5.28	2.59	1.39	36	0.58	1.7	0.7	0.72	0.14	1.56
50	1	24.52	6.18	0.84	4.39	1.33	33	-0.2	1.7	0.79	-0.08	0.12	1.52
50	1	24.52	4.87	1.06	3.09	1.32	83	-0.1	1.7	0.69	0.03	0.12	1.92
50	1	24.77	4.93	0.97	3.1	1.27	62	-0.12	1.7	0.69	-0.01	0.1	1.79
50	1	24.78	6.54	1.24	4.25	1.65	103	-0.12	1.7	0.82	0.09	0.22	2.01
50	1	25.28	5.18	5.39	2.9	1.37	27	0.59	1.7	0.71	0.73	0.14	1.43
50	1	25.53	5.85	2.83	3.77	1.51	52	0.27	1.7	0.77	0.45	0.18	1.72
50	1	25.65	6.45	3.53	3.26	1.65	33	0.33	1.7	0.81	0.55	0.22	1.52
50	1	25.97	4.86	2.63	2.11	1.31	21	0.3	1.7	0.69	0.42	0.12	1.32
50	1	26.37	4.79	1.67	3.18	1.31	30	0.11	1.7	0.68	0.22	0.12	1.48
50	1	27.85	4.09	1.47	2.66	1.16	117	0.1	1.7	0.61	0.17	0.06	2.07
50	1	28.07	4.48	2.16	3.17	0.89	33	0.39	1.7	0.65	0.33	-0.05	1.52
50	1	28.72	6.64	2.08	3.9	2.3	43	-0.04	1.7	0.82	0.32	0.36	1.63
50	1	28.96	5.79	1.55	3.81	1.44	49	0.03	1.7	0.76	0.19	0.16	1.69
50	1	29.67	6.83	2.66	4.42	1.76	54	0.18	1.7	0.83	0.42	0.25	1.73
51	1	18.59	5.43	0.83	3.06	2.12	36	-0.41	1.71	0.73	-0.08	0.33	1.56
51	1	21.36	6.83	2.12	3.88	2.14	31	0	1.71	0.83	0.33	0.33	1.49
51	1	22.52	4.68	0.88	2.57	1.66	80	-0.28	1.71	0.67	-0.06	0.22	1.9
51	1	22.89	4.78	0.62	2.73	1.51	48	-0.39	1.71	0.68	-0.21	0.18	1.68
51	1	23.44	5.26	0.81	3.25	1.61	59	-0.3	1.71	0.72	-0.09	0.21	1.77
51	1	24.22	6.26	0.96	4.93	1.52	38	-0.2	1.71	0.8	-0.02	0.18	1.58
51	1	24.84	5.39	1.29	3.32	1.51	56	-0.07	1.71	0.73	0.11	0.18	1.75
51	1	25.22	5.97	0.95	4.47	1.48	33	-0.19	1.71	0.78	-0.02	0.17	1.52
51	1	26.53	4.95	2.59	3.36	1.07	78	0.38	1.71	0.69	0.41	0.03	1.89
51	1	27.01	5.52	0.68	3.9	1.48	68	-0.34	1.71	0.74	-0.17	0.17	1.83
51	1	27.06	5.4	1.05	3.54	1.22	41	-0.07	1.71	0.73	0.02	0.09	1.61
51	1	27.64	5.65	1.87	4.09	1.22	27	0.19	1.71	0.75	0.27	0.09	1.43
51	1	29.34	4.7	1.25	3.38	1.26	31	0	1.71	0.67	0.1	0.1	1.49
52	1	19.6	5.11	1.19	3.43	1.54	43	-0.11	1.72	0.71	0.08	0.19	1.63
52	1	19.78	5.48	0.8	3.34	2.09	36	-0.42	1.72	0.74	-0.1	0.32	1.56
52	1	20.2	5.96	1.26	2.86	1.95	42	-0.19	1.72	0.78	0.1	0.29	1.62
52	1	21.6	4.36	1.34	3.03	1.11	35	0.08	1.72	0.64	0.13	0.05	1.54
52	1	22.66	5.44	1.6	2.67	1.95	46	-0.09	1.72	0.74	0.2	0.29	1.66
52	1	25.28	4.73	0.88	2.61	1.82	23	-0.32	1.72	0.67	-0.06	0.26	1.36
52	1	26.11	4.89	0.99	3.05	1.4	31	-0.15	1.72	0.69	0	0.15	1.49
52	1	26.95	5.17	2.05	2.98	1.05	84	0.29	1.72	0.71	0.31	0.02	1.92
52	1	28.72	4.79	2.17	3.01	0.99	35	0.34	1.72	0.68	0.34	0	1.54
53	1	21.1	5.01	1.2	3.06	1.74	33	-0.16	1.72	0.7	0.08	0.24	1.52
53	1	21.99	4.96	0.83	3.6	1.32	69	-0.2	1.72	0.7	-0.08	0.12	1.84
53	1	22.27	4.17	0.86	2.8	1.28	57	-0.17	1.72	0.62	-0.07	0.11	1.76
53	1	22.41	6	4.41	3.99	1.01	48	0.64	1.72	0.78	0.64	0	1.68
53	1	30.85	5.49	1.27	3.72	1.72	46	-0.13	1.72	0.74	0.1	0.24	1.66
54	1	23.24	6.35	1.44	4.05	1.81	47	-0.1	1.73	0.8	0.16	0.26	1.67
54	1	23.34	4.36	0.89	2.27	1.41	79	-0.2	1.73	0.64	-0.05	0.15	1.9
54	1	24	6.63	1.88	4.27	1.46	46	0.11	1.73	0.82	0.27	0.16	1.66
54	1	24.02	4.49	1.51	2.2	1.97	27	-0.12	1.73	0.65	0.18	0.29	1.43
54	1	24.22	7.36	1.65	5.38	1.95	41	-0.07	1.73	0.87	0.22	0.29	1.61
54	1	26.93	5.32	1.08	3.93	1.24	48	-0.06	1.73	0.73	0.03	0.09	1.68
54	1	27.34	5.14	1.14	3.47	1.33	60	-0.07	1.73	0.71	0.06	0.12	1.78
55	1	20.4	5.6	0.82	2.76	1.91	68	-0.37	1.74	0.75	-0.09	0.28	1.83
55	1	20.57	4.49	0.97	2.85	1.73	51	-0.25	1.74	0.65	-0.01	0.24	1.71
55	1	22.68	4.62	0.84	2.76	1.6	61	-0.28	1.74	0.66	-0.08	0.2	1.79
55	1	23.92	5.43	1.49	3.37	1.45	28	0.01	1.74	0.73	0.17	0.16	1.45
55	1	23.94	5.05	1.99	2.89	1.87	32	0.03	1.74	0.7	0.3	0.27	1.51
55	1	24.75	4.43	1.1	2.62	1.27	63	-0.06	1.74	0.65	0.04	0.1	1.8
55	1	25.08	3.82	0.71	2.48	1.24	67	-0.24	1.74	0.58	-0.15	0.09	1.83
55	1	25.15	8.57	1.53	5.04	2.66	41	-0.24	1.74	0.93	0.18	0.42	1.61
55	1	27.83	5.09	0.93	3.69	1.72	59	-0.27	1.74	0.71	-0.03	0.24	1.77
55	1	27.83	5.43	1.6	3.46	1.23	65	0.11	1.74	0.73	0.2	0.09	1.81
55	1	28.44	6.08	1.61	4.19	1.38	35	0.07	1.74	0.78	0.21	0.14	1.54
55	1	33.33	5.2	1.3	3.83	1.33	33	-0.01	1.74	0.72	0.11	0.12	1.52
56	1	22.67	5.66	1.42	3.63	1.43	74	0	1.75	0.75	0.15	0.16	1.87
56	1	23.53	6.07	1.43	3.2	1.99	75	-0.14	1.75	0.78	0.16	0.3	1.88
56	1	24.3	5.04	1.16	3.18	2.31	33	-0.3	1.75	0.7	0.06	0.36	1.52
56	1	24.39	5.43	1.71	3.7	1.51	61	0.05	1.75	0.73	0.23	0.18	1.79
56	1	25.07	5.01	1.35	3.02	1.19	54	0.05	1.75	0.7	0.13	0.08	1.73
56	1	25.24	7.24	2.54	4.94	1.67	82	0.18	1.75	0.86	0.4	0.22	1.91
56	1	25.89	5.78	1.03	3.74	1.79	65	-0.24	1.75	0.76	0.01	0.25	1.81
57	1	21.5	7.02	2.07	4.67	1.94	51	0.03	1.76	0.85	0.32	0.29	1.71
57	1	22.94	6.14	1.98	3.65	1.43	53	0.14	1.76	0.79	0.3	0.16	1.72
57	1	23.94	5.32	1.37	2.95	1.19	48	0.06	1.76	0.73	0.14	0.08	1.68
57	1	25.39	5.91	16.68	2.2	1.06		1.2	1.76	0.77	1.22	0.03
57	1	25.39	5.91	16.68	2.2	1.06	85	1.2	1.76	0.77	1.22	0.03	1.93
57	1	25.85	4.74	0.78	2.33	2.56	82	-0.52	1.76	0.68	-0.11	0.41	1.91
57	1	26.04	6.41	0.94	3.63	2.63	36	-0.45	1.76	0.81	-0.03	0.42	1.56
57	1	27.94	3.67	1	2.01	1.44	31	-0.16	1.76	0.56	0	0.16	1.49
57	1	28.31	5.03	1.89	3.22	1.65	19	0.06	1.76	0.7	0.28	0.22	1.28
57	1	29	4.04	0.8	2.49	1.2	48	-0.18	1.76	0.61	-0.1	0.08	1.68
58	1	20.78	4.48	1.6	2.62	1.38	32	0.06	1.76	0.65	0.2	0.14	1.51
58	1	21.6	5.06	1.72	3.43	1.21	86	0.15	1.76	0.7	0.24	0.08	1.93
58	1	21.78	4.33	0.91	2.06	1.69	47	-0.27	1.76	0.64	-0.04	0.23	1.67
58	1	22.22	5.68	2.56	3.74	1.31	51	0.29	1.76	0.75	0.41	0.12	1.71
58	1	22.58	4.73	0.51	2.94	1.83	57	-0.55	1.76	0.67	-0.29	0.26	1.76
58	1	24.12	5.38	1.24	3.95	1.18	35	0.02	1.76	0.73	0.09	0.07	1.54
58	1	26.48	5.06	2.98	2.85	1.02	26	0.47	1.76	0.7	0.47	0.01	1.41
58	1	26.84	6.55	1.41	4.75	1.31	37	0.03	1.76	0.82	0.15	0.12	1.57
58	1	27.11	3.26	0.78	1.78	1.28	44	-0.22	1.76	0.51	-0.11	0.11	1.64
59	1	20.93	6.32	1.24	4.62	1.47	43	-0.07	1.77	0.8	0.09	0.17	1.63
59	1	21.22	6.46	0.66	3.4	2.48	32	-0.57	1.77	0.81	-0.18	0.39	1.51
59	1	22.55	5.91	1.78	3.63	1.9	81	-0.03	1.77	0.77	0.25	0.28	1.91
59	1	23.63	6.32	2.08	4.71	1.53	52	0.13	1.77	0.8	0.32	0.18	1.72
59	1	24.22	6.44	1.75	4.8	1.52	43	0.06	1.77	0.81	0.24	0.18	1.63
59	1	24.46	5.77	2.99	4.38	1.24	68	0.38	1.77	0.76	0.48	0.09	1.83
59	1	24.56	6.96	2.63	4.32	1.44	89	0.26	1.77	0.84	0.42	0.16	1.95
59	1	25.91	4.42	0.66	2.34	1.41	42	-0.33	1.77	0.65	-0.18	0.15	1.62
59	1	26.56	6.13	1.53	4.03	1.75	61	-0.06	1.77	0.79	0.18	0.24	1.79
59	1	28.3	5.17	2.14	3.55	1.42	55	0.18	1.77	0.71	0.33	0.15	1.74
59	1	28.54	6.48	1.74	4.09	1.41	50	0.09	1.77	0.81	0.24	0.15	1.7
59	1	28.88	4.71	1.66	3.14	1.13	48	0.17	1.77	0.67	0.22	0.05	1.68
60	1	20.05	5.74	0.92	3.34	2.44	134	-0.42	1.78	0.76	-0.04	0.39	2.13
60	1	20.55	3.92	0.71	1.43	1.99	34	-0.45	1.78	0.59	-0.15	0.3	1.53
60	1	23.8	4.14	1.12	2.74	1.28	26	-0.06	1.78	0.62	0.05	0.11	1.41
60	1	23.83	4.98	1	3.46	1.49	39	-0.17	1.78	0.7	0	0.17	1.59
60	1	24.75	5.47	1.31	3.38	1.98	34	-0.18	1.78	0.74	0.12	0.3	1.53
60	1	26.04	5.47	1.18	3.36	1.71	40	-0.16	1.78	0.74	0.07	0.23	1.6
60	1	26.18	4.36	1.97	3.15	1.3	56	0.18	1.78	0.64	0.29	0.11	1.75
60	1	27.53	5.34	1.52	3.11	1.18	79	0.11	1.78	0.73	0.18	0.07	1.9
60	1	28.07	5.85	2.2	3.97	1.26	79	0.24	1.78	0.77	0.34	0.1	1.9
60	1	32.46	5.44	0.77	3.54	1.95	44	-0.4	1.78	0.74	-0.11	0.29	1.64
61	1	20.93	4.68	2.14	2.79	1.33	24	0.21	1.79	0.67	0.33	0.12	1.38
61	1	26.35	4.95	1.52	3.58	0.95	37	0.2	1.79	0.69	0.18	-0.02	1.57
61	1	27.24	5.36	1.09	3.64	1.18	42	-0.03	1.79	0.73	0.04	0.07	1.62
61	1	31.61	4.65	1.23	3.36	1.18	42	0.02	1.79	0.67	0.09	0.07	1.62
62	1	27.83	5.05	2.73	3.15	1.21	29	0.35	1.79	0.7	0.44	0.08	1.46
62	1	29.59	4.87	1.37	2.8	1.38	98	0	1.79	0.69	0.14	0.14	1.99
62	1	36.21	4.29	1.45	2.69	1.28	30	0.05	1.79	0.63	0.16	0.11	1.48
63	1	22.86	4.61	1.11	2.94	1.27	56	-0.06	1.8	0.66	0.05	0.1	1.75
63	1	24.24	6.06	1.33	3.47	1.78	66	-0.13	1.8	0.78	0.12	0.25	1.82
63	1	31.25	3.89	1.15	2.56	0.94	40	0.09	1.8	0.59	0.06	-0.03	1.6
63	1	36.57	5	2.08	3.19	1.36	20	0.18	1.8	0.7	0.32	0.13	1.3
64	1	25.71	5.44	0.57	3.04	1.77	40	-0.49	1.81	0.74	-0.24	0.25	1.6
64	1	26.84	6.44	1.84	4.37	1.46	37	0.1	1.81	0.81	0.26	0.16	1.57
64	1	28.04	5.14	1.52	3.56	1.17	31	0.11	1.81	0.71	0.18	0.07	1.49
64	1	28.76	5.85	1.36	3.8	1.54	32	-0.05	1.81	0.77	0.13	0.19	1.51
64	1	29.17	3.93	0.92	2.44	1.18	27	-0.11	1.81	0.59	-0.04	0.07	1.43
64	1	30.04	4.53	1.16	3.32	1.02	31	0.06	1.81	0.66	0.06	0.01	1.49
64	1	31.23	3.06	0.7	1.58	1.37	63	-0.29	1.81	0.49	-0.15	0.14	1.8
65	1	17.36	5.6	1.9	3.56	1.72	54	0.04	1.81	0.75	0.28	0.24	1.73
65	1	23.81	6.93	2.66	5.56	1.42	77	0.27	1.81	0.84	0.42	0.15	1.89
65	1	25.15	6.33	2.03	3.37	1.81	35	0.05	1.81	0.8	0.31	0.26	1.54
65	1	25.78	6.68	0.86	3.88	1.94	103	-0.35	1.81	0.82	-0.07	0.29	2.01
65	1	27.19	3.97	1.06	1.94	1.34	40	-0.1	1.81	0.6	0.03	0.13	1.6
65	1	31.64	4.35	1.47	3.13	0.77	66	0.28	1.81	0.64	0.17	-0.11	1.82
66	1	20.08	5.27	1.53	3.33	2.07	29	-0.13	1.82	0.72	0.18	0.32	1.46
66	1	21.05	5.37	1.31	3.46	1.39	43	-0.03	1.82	0.73	0.12	0.14	1.63
67	1	22.48	4.62	0.87	2.05	1.92	83	-0.34	1.83	0.66	-0.06	0.28	1.92
67	1	23.01	5.47	1.35	3.7	1.43	50	-0.03	1.83	0.74	0.13	0.16	1.7
67	1	23.44	5.78	1.61	4.42	1.11	40	0.16	1.83	0.76	0.21	0.05	1.6
67	1	24.97	5.07	1.4	3.3	1.23	68	0.06	1.83	0.71	0.15	0.09	1.83
67	1	25.81	4.19	1.61	2.35	1.33	29	0.08	1.83	0.62	0.21	0.12	1.46
68	1	20.43	5.86	1.08	4.11	1.87	41	-0.24	1.83	0.77	0.03	0.27	1.61
68	1	22.19	4.31	0.54	2.14	1.76	45	-0.51	1.83	0.63	-0.27	0.25	1.65
68	1	25.22	6.01	1.98	4.22	1.27	49	0.19	1.83	0.78	0.3	0.1	1.69
68	1	28	5.69	1.64	3.61	1.56	49	0.02	1.83	0.76	0.21	0.19	1.69
69	1	26.22	4.92	1.18	3.33	1.29	33	-0.04	1.84	0.69	0.07	0.11	1.52
70	1	21.78	4.96	1.58	2.87	1.18	30	0.13	1.85	0.7	0.2	0.07	1.48
72	1	19.56	5	0.68	3.02	2.06	24	-0.48	1.86	0.7	-0.17	0.31	1.38
72	1	23.34	4.55	1.27	2.82	1.2	58	0.02	1.86	0.66	0.1	0.08	1.76
72	1	26.06	4.93	2.03	3.4	1.22	26	0.22	1.86	0.69	0.31	0.09	1.41
72	1	29.97	5.21	2.25	2.95	1.04	29	0.34	1.86	0.72	0.35	0.02	1.46
73	1	21.76	4.58	1.67	3.33	1	41	0.22	1.86	0.66	0.22	0	1.61
73	1	23.94	5.41	0.99	3.25	2.15	75	-0.34	1.86	0.73	0	0.33	1.88
73	1	24.89	5.14	2.1	3.44	1.3	42	0.21	1.86	0.71	0.32	0.11	1.62
73	1	28.15	4.97	1.46	3.35	1.75	82	-0.08	1.86	0.7	0.16	0.24	1.91
76	1	23.81	5.53	3.45	3.29	1.08	26	0.5	1.88	0.74	0.54	0.03	1.41
77	1	26.44	4.45	1.48	3.45	0.69	22	0.33	1.89	0.65	0.17	-0.16	1.34
